# Supplementary material for: Lot quality assurance sampling to assess coverage and compliance following mass drug administration to eliminate lymphatic filariasis in Fiji: A methodological approach
Source: PLoS One. 2020 Sep 18;15(9):e0238622. doi: 10.1371/journal.pone.0238622 (PMC7500667; doi:10.1371/journal.pone.0238622)
Supplement: S1 Data — (XLSX) [file pone.0238622.s001.xlsx]

## Sheet: Data
	date	surveyor1	surveyor2	lotnum	divisionnum	division	medicalarea	nursingzone	zonenurse	locality	householdnum	refused	noonethere	address	residents	intials	start	sex	age	visit	deliver	explain	otherprovider	whynotreceived	swallowed	observed	when	mark	unwell	other_reasonnoswallow	satisfactory	prefer	informed	howinformed	awarecomplications	whytablets	transmission	end	gps_S	gps_E	pop	weight	surveydate	otherreasons_whynotreceived	other_tranmission	other_prefer	reasonnoswallow	other_howinformed
1	07/03/2013	S1	A1	1	1	Suva	Suva	Maunikau	S/N Kesa	President's Office	1	0	0	10th House, Berkely Crescent	5	1JD, 2SD, 3VV, 4SK, 5TR	10:18AM	1	29	1	1	1	-	-	1	1	27/10/2012	0	0	-	1	-	1	1	0	1	5	10:20AM	S18, 09, 03.7	E178, 25, 37.5	14354	717.7	2013-03-07		no idea
2	07/03/2013	S1	A1	1	1	Suva	Suva	Maunikau	S/N Kesa	Clarke Street	2	0	0	25 Clarke Street	2	1CT, 2MR, 3UC	10:29AM	2	53	1	1	1	-	-	1	1	-	1	0	-	1	-	1	12	1	1	2	10:31AM	S18, 08, 51.4	E178, 25, 59.5	14354	287.08	2013-03-07
3	07/03/2013	S1	A1	1	1	Suva	Suva	Maunikau	S/N Kesa	Drew Street	3	0	0	19 Solent Place, Drew Street	5	1JTIVB, 2EB, 3KB, 4OB, 5JB	10:43AM	2	42	1	1	1	-	-	1	1	28/10/2012	0	0	-	1	-	1	67	1	1	2	10:46AM	S18, 08, 46.7	E178, 26, 32.9	14354	717.7	2013-03-07
4	07/03/2013	S1	A1	1	1	Suva	Suva	Maunikau	S/N Kesa	Suva Point	4	0	0	House number 33, Beach Rd	5	1FS, 2FS, 3S, 4S, 5R	11:06AM	2	20	1	1	1	-	-	1	0	29/10/2012	0	0	-	1	-	0		1	1	2	11:09AM	S18, 08, 50.8	E178, 27, 20.0	14354	717.7	2013-03-07
5	07/03/2013	S1	A1	1	1	Suva	Suva	Maunikau	S/N Kesa	Tuitalewa	5	0	0	9th House, Tuitalewa	6	1MT, 2St, 3MT, 4ST, 5MT, 6SB	11:23AM	2	36	1	1	1	-	-	1	1	27/10/2012	0	1	-	1	-	1	12	1	1	2	11:26AM	S18, 08, 38.8	E178, 26, 27.0	14354	861.24	2013-03-07
6	08/03/2013	A1	S1	1	1	Suva	Suva	Maunikau	S/N Kesa	Verata Street	6	0	0	16 Verata Street	5	1BV, 2FK, 3UL, 4EV, 5NV	1:27PM	2	74	1	1	1	-	-	1	0	29/10/2012	0	8	-	1	-	1	12	1	1	2	1:31PM	S18, 08, 55.4	E178, 26, 17.3	14354	717.7	2013-03-08
7	07/03/2013	S1	A1	1	1	Suva	Suva	Maunikau	S/N Kesa	Carew	7	0	0	24 Carew Street	6	1UN, 2IN, 3RV, 4VN, 5Rt.KT, 6AT	11:51AM	2	29	1	1	1	-	-	1	0	31/10/2012	0	1	-	1	-	1	1	1	1	2	11:54AM	S10, 08, 49.4	E178, 36, 05.5	14354	861.24	2013-03-07
8	07/03/2013	S1	A1	1	1	Suva	Suva	Toorak	S/N Elena	Kiri Street	8	1	0	10 Kiri Street	8	1St, 2TL, 3NT, 4MT, 5LA, 6NV, 7LK, 8TF	12:18PM	2	30	1	1	1	-	-	1	0	-	0	0	-	1	-	0		1	1	2	12:20PM	S18, 08, 20.3	E178, 26, 15.5	14354	1148.32	2013-03-07
9	07/03/2013	S1	A1	1	1	Suva	Suva	Toorak	S/N Elena	Brown Street	9	2	0	100B Brown St	5	1MK, 2MK, 3EB, 4GS, 5ES	12:22PM	2	65	0			1	4	1	0	-	0	0	-	1	-	0		1	1	2	12:35PM	S18, 08, 11.9	E178, 26, 14.4	14354	717.7	2013-03-07	distributed by family member
10	07/03/2013	S1	A1	1	1	Suva	Suva	Toorak	S/N Elena	Augustus Street	10	0	0	Lot 81, Augustus Street	3	1SK, 2RD, 3MV	12:46PM	2	24	1	0	0	-	1	1	0	-	0	0	-	1	-	1	12	1	1	2	12:49PM	S18, 08, 11.8	E178, 26, 01.8	14354	430.62	2013-03-07
11	07/03/2013	S1	A1	1	1	Suva	Suva	Naiqaqi	S/N Elena	Huon Street	11	0	0	35 Huon Street	5	1JL, 2RL, 3OL, 4RL, 5JG	12:50PM	2	19	0			0	-	0		-			Missed out during the campaign		-	0		0	1	2	12:55PM	S18, 08, 27.0	E178, 26, 01.2	14354	717.7	2013-03-07				8
12	07/03/2013	S1	A1	1	1	Suva	Suva	Naiqaqi	S/N Elena	Dudley Street	12	0	0	Flat 5, Dudley Street	1	1SW	1:06PM	1	31	1	1	1	-	-	1	0	-	0	0	-	1	-	1	12	0	1	2	1:09PM	S18, 08, 34.3	E178, 25, 54.1	14354	143.54	2013-03-07
13	07/03/2013	S1	A1	1	1	Suva	Suva	Naiqaqi	S/N Elena	Devo Street	13	0	0	30 Desvoux Rd	7	1SN, 2SM, 3ES, 4S, 5J, 6J, 7N	1:21PM	1	26	1	1	1	-	-	1	1	26/10/2012	1	0	-	1	-	1	2	1	1	3	1:24PM	S18, 08, 41.0	E178, 25, 38.1	14354	1004.78	2013-03-07
14	08/03/2013	A1	S1	1	1	Suva	Suva	Maunikau	S/N Kesa	Williamson Rd	14	0	0	Lot 3, Williamson Rd, Nasese	7	1DP, 2MP, 3BS, 4SS, 5SS, 6DP, 7MS,	1:00PM	2	7	1	1	1	-	-	1	1	29/10/2012	1	0	-	1	-	1	1	1	1	4	1:11PM	S18, 08, 51.7	E178, 25, 40.1	14354	1004.78	2013-03-08
15	07/03/2013	S1	A1	1	1	Suva	Suva	Naiqaqi	S/N Elena	Amy Street	15	0	0	91 Amy Street	4	1DP, 2JP, 3DP, 4HP	1:45PM	2	21	1	1	1	-	-	1	0	-	1	1	-	1	-	1	7	0	0	2	1:50PM	S18, 08, 17.1	E178, 25, 53.4	14354	574.16	2013-03-07
16	2013-03-07	A1	S1	1	1	Suva	Suva	Maunikau	S/N Kesa	Allardyce St	16	0	0	Lot 4, Allardyce Street	4	1VW, 2RW, 3MV, 4ST	1:55PM	1	45	1	1	1	-	-	1	1	-	1	0	-	1	-	1	1, 2	1	1	2	2:05PM	S18, 09, 02.6	E178, 25, 37.4
17	06/03/2013	A2	J1	2	1	Suva	Raiwaqa	Laucala	SN Tua	Mariko	1	0	0	23 Mariko Place, Laucala Bay	14	1IT, 2AT, 3VT, 4SS, 5PD, 6LT(Jnr), 7UT, 8PT, 9WT, 1-VV, 11RV, 12AV, 13AV2, 14LB	3:31PM	2	54	1	1	1	-	-	1	0	-	1	0	-	1	-	1	1	1	1	2	3:33PM	S18, 08, 33.8	E178, 26, 38.8	29697	3563.64	2013-03-06
18	06/03/2013	J1	A2	2	1	Suva	Raiwaqa	Vatuwaqa	SN Iva	Viria West	2	0	0	Lot 61, Block 12, Malau Place, Viria West	5	1JHL, 2VHL, 3MNHL, 4KHL, 5AC	10:38PM			0			0	1	0		-			did not have tablets	0	1	1	12	1	1	2	10:56AM	S18, 08, 06.0	E178, 27, 24.3	29697	1484.85	2013-03-06				8
19	06/03/2013	A2	J1	2	1	Suva	Raiwaqa	Raiwasa	SN Iva	Bidesi Place	3	0	0	11 Bidesi Place, Raiwasa	3	1VP, 2PP, 3VP	12:26PM	2	56	1	1	1	-	-	1	1	Wednesday	1	1	-	1	-	1	1	1	1	2	12:30PM	S18, 07, 23.4	E178, 27, 17.6	29697	890.91	2013-03-06
20	06/03/2013	J1	A2	2	1	Suva	Raiwaqa	Raiwaqa	SN Iva	Shalimar	4	0	0	43 Shalimar Street	4	1YB, 2SU, 3KN, 4AB	11:50AM	2	73	1	1	1	-	-	1	1	Friday	0	1	-	1	-	1		1	1	2	11:55AM	S18, 07, 36.9	E178, 27, 39.8	29697	5939.4	2013-03-06
21	06/03/2013	J1	A2	2	1	Suva	Raiwaqa	Mailea	SN Iva	Burerua	5	0	0	2 Burerua Street	6	1JR, 2FR, 3AR, 4BR, 5TY, 6ST	4:11PM	1	17	0			1	3	1	0	Saturday	0	1	-	1	-	1	2	0	1	2	4:14PM	S18, 08, 40.3	E178, 26, 53.8	29697	1781.82	2013-03-06
22	06/03/2013	J1	A2	2	1	Suva	Raiwaqa	Jittu Estate	SN Iva	Jittu Estate	6	0	0	Jittu Estate	5	1LN, 2BA, 3MN, 4MM, 5En	1:46PM	2	24	0			0	4	0		-			Volunteer did not come	1	-	1	27	1	1	2	1:50PM	S18, 07, 40.6	E178, 27, 08.26	29697	1484.85	2013-03-06	volunteers came to the road, not to the household			8
23	06/03/2013	A2	J1	2	1	Suva	Raiwaqa	Raiwasa	SN Iva	Koroi Place	7	0	0	Koroi Place	7	1RR, 2TR, 3RR, 4NR, 5MR, 6AB, 7RFR	-	2	38	1	1	1	-	-	1	0	-	0	0	-	1	-	1	2	1	1	1	1:25PM	S18, 07, 57.3	E178, 26, 56.3	29697	2078.79	2013-03-06
24	06/03/2013	A2	J1	2	1	Suva	Raiwaqa	Vatuwaqa	SN Iva	Kautuni Street	8	1	1	132 Kautuni Street, Vatuwaqa	6	1JKF, 2RE, 3LG, 4DM, 5LM, 6JF	11:25AM	2	3	0			0	4	0		-			No tablets	0	1	1		1	1	2	11:25AM	S18, 07, 36.9	E178, 27, 39.9	29697	1781.82	2013-03-06	volunteers came to the road, not to the household			8
25	06/03/2013	A2	J1	2	1	Suva	Raiwaqa	Raiwaqa	SN Iva	Wailea	9	0	0	Wailea	3	1PD, 2US, 3SS	10:12AM	2	49	1	1	1	-	-	1	1	Friday	1	1	-	1	-	1	12	1	1	5	10:16AM	S18, 07, 56.7	E178, 27, 22.3	29697	890.91	2013-03-06		no idea
26	06/03/2013	J1	A2	2	1	Suva	Raiwaqa	Raiwasa	SN Iva	Bedoes	10	1	1	21 Bedoes Raiwasa	4	1VN, 2AN, 3SN, 4BN	12:50PM	2	39	1	1	1	-	-	1	0	Sunday	0	0	-	1	-	1	12	1	1	2	12:53PM	S18, 07, 47.0	E178, 26, 57.7	29697	1187.88	2013-03-06
27	06/03/2013	J1	A2	2	1	Suva	Raiwaqa	Raiwaqa	SN Iva	Vusavusa	11	0	0	Vusavusa	7	1KC, 2LT, 3EC, 4HC, 5AB, 6MC, 7TR	5:24PM	1	24	0			1	-	1	0	Thursday	0	0	-	1	-	1	2	1	1	2	5:29PM	S18, 08, 40.4	E178, 26, 55.8	29697	2078.79	2013-03-06
28	06/03/2013	J1	A2	2	1	Suva	Raiwaqa	Raiwaqa	SN Iva	Raiwalui Lane	12	0	0	Raiwalui Lane	5	!LB< 2LV< 3BB, 4CB, 5S	6:30PM	2	4	1	0	0	.	-	1	0	Friday	0	1	-	1	-	1	123	1	1	2	6:40PM	-	-	29697	1484.85	2013-03-06
29	06/03/2013	A2	J1	2	1	Suva	Raiwaqa	Raiwaqa	SN Iva	Sherdar	13	0	0	Sherdar	1	1HK	5:53PM	2	28	0			1	3	1	0	Friday	0	1	-	1	-	1	6	1	1	5	5:57PM	S18, 08, 13.1	E178, 27, 70.6	29697	296.97	2013-03-06		no idea
30	06/03/2013	A2	J1	2	1	Suva	Raiwaqa	Laucala	SN Iva	Ritova Road	14	0	0	-	6	1SB, 2AS, 3NW, 4SB, 5AS, 6NR	4:43PM	2	63	1	1	1	-	-	1	1	-	1	1	-	1	-	1	6	1	1	5	4:49PM	S18, 08, 44.4	E178, 26, 53.8	29697	1187.88	2013-03-06		no idea
31	06/03/2013	J1	A2	2	1	Suva	Raiwaqa	Raiwaqa	SN Iva	16 Ritova	15	0	0	16 Ritova	2	1CP. 2CS	7:05PM	2	62	1	1	1	-	-	1	1	Friday	0	0	-	1	-	1	12	1	1	2	7:10PM	S18, 08, 20.4	E178, 26, 21.3	29697	593.94	2013-03-06
32	2013-03-06	A2	J1	2	1	Suva	Raiwaqa	Laucala	SN Iva	Havelock Place	16	0	0	5 Havelock Place, Howell Road, Suva	8	1FKC, 2TC, 3VC, 4DC, 5TC, 6LC, 7LR, 8SR	7:33PM	1	7	1	1	1	-	-	1	0	Friday	0	0	-	1	-	1	6	1	1	2	7:38PM	S18, 08, 20.5	E178, 26, 21.1
33	06/03/2013	A2	M1	3	1	Suva	Samabula	Bainiwai	Neelum Swastika	Gaji Road	1	0	2	Lot 6, Gaji Road	6	1SN, 2SN, 3ON, 4AN, 5DS, 6MD	9:50AM	2	18	1	1	0	-	-	1	0	Sunday	0	1	-	1	-	1	16	1	1	2	10:03AM	S18, 07, 44	E178, 26, 51	8823	529.38	2013-03-06
34	06/03/2013	M1	A2	3	1	Suva	Samabula	Bainiwai	Neelum Swastika	Lekutu Street	2	0	2	12 Lokutu Street	4	1SK, 2PS, 3RK, 4MK	10:48AM	2	60	0			1	-	1	0	-	0	0	-	0	6	1	6	0	0	2	11:00AM	S18, 07, 54	E178, 26, 24	8823	352.92	2013-03-06			did not reach the house
35	06/03/2013	M1	A2	3	1	Suva	Samabula	Bainiwai	Neelum Swastika	Waimanu Rd	3	0	1	-	10	1BS 2RS1, 3RS2, 4RS3, 5RS4, 6RL, 7SL, 8TS, 9AL, 10RS5	11:30AM	2	63	0			1	-	1	0	-	0	0	-	0	1	1	6	1	1	2	11:35AM	S18, 07, 40	E178, 26, 20	8823	882.3	2013-03-06
36	06/03/2013	M1	A2	3	1	Suva	Samabula	Samabula	Punam Pal	Totoya St	4	0	0	53 Totoya Street	8	1JA, 2IA, 3ZA, 4ZS, 5IH, 6MH, 7MI, 8ZI	11:55AM	2	40	1	1	1	-	-	1	0	Tuesday	1	0	-	1	-	1	2	1	1	2	12:00PM	S18, 07, 27	E178, 26, 45	8823	705.84	2013-03-06
37	06/03/2013	M1	A2	3	1	Suva	Samabula	Samabula	Punam Pal	Vatoa Street	5	0	0	Lot 12, Vatoa Street	4	1AS, 2AS, 3AS, 4KS	12:10PM	1	58	1	1	1	-	-	1	0	-	0	0	-	1	-	1	2	1	1	2	12:13PM	S18, 07, 22	E178, 26, 33	8823	352.92	2013-03-06
38	06/03/2013	M1	A2	3	1	Suva	Samabula	Samabula	Punam Pal	Fulaka Street	6	0	0	87 Fulage Street	10	1IV, 2AV, 3AV, 4VK, 5SV, 6AK, 7MD, 8ST, 9HM, 10NB	12:38PM	1	3	1	0		1	2	1	0	-	0	1	-	0	6	0		8	1	2	12:48PM	S18, 07, 19	E178, 26, 36	8823	882.3	2013-03-06			did not reach the house
39	06/03/2013	M1	A2	3	1	Suva	Samabula	Samabula	Punam Pal	Mandir St	7	0	0	5 Mandir Street	4	1RM, 2NM, 3BM, 4AM	1:00PM	2	27	1	1	1	-	-	1	0	-	0	1	-	1	-	1	12	1	1	5	1:10PM	S18, 07, 20	E178, 26, 33	8823	352.92	2013-03-06		flies
40	06/03/2013	M1	A2	3	1	Suva	Samabula	Samabula	Punam Pal	Ono St	8	0	0	39 Ono street	4	1SR, 2AR, 3CR, 4LR	2:14PM	1	63	1	1	1	-	-	1	1	-	8	0	-	1	-	1	2	1	1	2	2:42PM	S18, 07, 24	E178, 26, 27	8823	352.92	2013-03-06
41	06/03/2013	M1	A2	3	1	Suva	Samabula	Samabula	Punam Pal	Votua St	9	0	7	36 Vatua Street	6	1EV, 2RV, 3LL, 4JL, 5MB, 6NS	2:41PM	2	31	1	1	1	-	-	1	0	-	1	1	-	1	-	1	1	1	1	2	2:45PM	S18, 07, 16	E178, 26, 22	8823	529.38	2013-03-06
42	06/03/2013	M1	A2	3	1	Suva	Samabula	Samabula	Punam Pal	Nayau St	10	0	0	42 Nayau Street	9	1DP, 2AP, 3RP, 4AP, 5BP, 6RP, 7SP, 8SP, 9AP	2:50PM	2	68	1	1	1	-	-	1	1	-	1	0	-	1	-	1	1	1	1	2	3:01PM	S18, 07, 07	E178, 26, 39	8823	794.07	2013-03-06
43	06/03/2013	M1	A2	3	1	Suva	Samabula	Bainiwai	Neelum Swastika	Ellis Place	11	0	0	Lot 5, Ellis Place	2	1RP, 2KL	3:56PM	2	30	1	1	1	-	-	1	1	Thursday	1	0	-	1	-	1	2	0	1	2	4:00PM	S18, 07, 04	E178, 26, 14	8823	176.46	2013-03-06
44	06/03/2013	M1	A2	3	1	Suva	Samabula	Bainiwai	Neelum Swastika	Princess Rd	12	0	0	177 Princess Rd, Tamavua	5	1KG, 2JG, 3JKG, 4MS, 5EB	4:10PM	2	63	0			1	-	1	0	-	0	0	-	0	6	1	26	1	1	2	4:15PM	-	-	8823	441.15	2013-03-06			did not reach the house
45	06/03/2013	M1	A2	3	1	Suva	Samabula	Bainiwai	Neelum Swastika	Korovu Prison Comp	13	0	0	Suva Prison Compound	4	1DR, 2JD, 3AS, 4LR	4:30PM	2	43	1	1	1	-	-	1	0	-	1	1	-	1	-	1	1	1	1	2	4:35PM	-	-	8823	352.92	2013-03-06
46	08/03/2013	A2	M1	3	1	Suva	Samabula	Bainiwai	Neelum Swastika	Sese Street	14	0	0	12 Sese Street, Samabula	8	1SK, 2SB, 3SS, 4NK, 5MRK, 6GK, 7SK2, 8YK	9:33AM	2	35	1	1	1	-	-	1	0	Saturday	0	1	-	1	-	0		1	1	2	9:36AM	S18, 07, 41.4	E178, 26, 30.1	8823	705.84	2013-03-08
47	08/03/2013	M1	A2	3	1	Suva	Samabula	Samabula	Punam Pal	Munia St	15	0	1	59 Ratu Mara Rd, Samabula	3	1ADS, 2JJK, 3SK	9:46AM	2	24	1	1	1	-	-	1	1	-	1	1	-	1	-	0		1	1	2	9:51AM	S18, 07, 30.9	E178, 26, 32.1	8823	264.69	2013-03-08
48	2013-03-08	M1	A2	3	1	Suva	Samabula	Samabula	Punam Pal	Matuku Street	16	0	0	Not sure	6	1AK, 2PV, 3VL, 4RMQ, 5KL, 6AL	10:05AM	2	3	1	1	1	-	-	1	0	Saturday	0	0	-	1	-	1	1	1	1	2	10:10AM	S18, 07, 29.9	E178, 26, 31.6
49	08/03/2013	M2	I1	4	1	Suva	Nuffield Clinical Area	Lolo-I-Suva	Mere Mocelutu	Lolo-I-Suva	1	0	1	Lolo-I-Suva	3	1Ek, 2WK, 3KR	11:00AM	1	40	1	1	1	-	-	1	1	26/10/2012	1	1	-	1	-	1	4	1	1	2	11:06AM	S18, 02, 58.02	E178, 27, 10.2	47485	1424.55	2013-03-08
50	06/03/2013	I1	M2	4	1	Suva	Nuffield Clinical Area	Nuffield	Nomita Maharaj	Tacirua Garage	2	0	1	Tacirua	5	1KT, 2MV, 3TT, 4AM, 5ST	11:24AM	1	38	1	1	1	-	-	1	1	27/10/2012	0	1	-	1	-	1	1	0	0	2	11:28AM	S18, 04, 56.34	E178, 27, 23.14	47485	2374.25	2013-03-06
51	06/03/2013	M2	I1	4	1	Suva	Nuffield Clinical Area	Nuffield	Nomita Maharaj	Vuvimoli	3	0	0	Vuvimoli	5	1JB, 2LL, 3SB, 4SU, 5VV	11:53AM	2	21	0			0	4	0		-			Don't know where to collect from	1	-	0		0	8	2	11:57PM	S18, 04, 56.18	E178, 27, 18.8	47485	2374.25	2013-03-06	the team didn't visit the house			8
52	06/03/2013	I1	M2	4	1	Suva	Nuffield Clinical Area	Nuffield	Nomita Maharaj	Cunningham Stg 1	4	0	3	Lot 12, Wainimako Rd, Cunningham Stg 1	6	1JM, 2SM, 3JM, 4LM, 5VW, 6LC, 7JM	12:37PM	1	5	1	1	1	-	-	1	1	26/10/2012	1	0	-	1	-	1	5	0	1	2	12:41PM	S18, 06, 15.45	E178, 27, 36.28	47485	2849.1	2013-03-06
53	16/03/2013	M2	I1	4	1	Suva	Nuffield Clinical Area	Nabua	Joana Lavoa	Rewa Dairy	5	0	3	Block 25, Queen Elizabeth Barrack, Nabua	4	1SC, 2SC, 3ST, 4MR	1:07PM	2	26	1	1	1	-	-	1	0	26/10/2012	0	0	-	1	-	1	4	8	0	5	1:13PM	S18, 06, 40.40	E178, 27, 50.5	47485	2374.25	2013-03-16		no idea
54	06/03/2013	I1	M2	4	1	Suva	Nuffield Clinical Area	Namadi	-	Malima	6	0	0	Lot 4, Malima St, Mead Rd	3	1MR, 2WL, 3KR	1:41PM	1	28	1	1	1	-	-	1	0	26/10/2012	1	0	-	0	1	1	6	1	1	2	1:45PM	S18, 07, 04.56	E178, 27, 29.45	47485	1424.55	2013-03-06
55	06/03/2013	M2	I1	4	1	Suva	Nuffield Clinical Area	Nabua	Joana Lavoa	Mead Rd Housing	7	0	0	Block 1, Flat 9, Mead Rd Housing	5	1MK, 2MK, 3AK, 4AK, 5UK	2:00PM	1	2	1	1	1	-	-	1	1	26/10/2012	0	0	-	1	-	1	1	1	1	5	2:14PM	S18, 06, 51.2	E178, 27, 07.3	47485	2374.25	2013-03-06		no idea
56	06/03/2013	I1	M2	4	1	Suva	Nuffield Clinical Area	Namadi	-	Kameli Place	8	0	0	Lot 7, Kameli Place	8	1IK, 2IC, 3RK, 4VK, 5PM, 6PB, 7MK, 8AK	2:48PM	1	24	1	1	1	-	-	1	1	26/10/2012	1	0	-	1	-	1	6	1	1	2	2:53PM	S18, 06, 56.5	E178, 27, 38.1	47485	3798.8	2013-03-06
57	06/03/2013	M2	I1	4	1	Suva	Nuffield Clinical Area	Namadi	-	Sawau Road	9	0	4	Lot 65, Sawau	9	1VC, 2VC, 3AC, 4JR, 5ER, 6PR, 7CR, 8CN, 9AN	3:07PM	2	27	0			1	-	1	0	-	0	0	-	0	1	1	2	1	1	2	5:16PM	S18, 07, 07.3	E178, 26, 59.2	47485	4273.65	2013-03-06
58	06/03/2013	M2	I1	4	1	Suva	Nuffield Clinical Area	Nabua	Joana Lavoa	Dalton Place	10	0	0	Lot 10, Dalton Place	5	1ND, 2SP, 3AP, 4TV, 5MT	3:29PM	2	48	0			0	3	0		-			Were waiting for the volunteers and didn't bother about it	1	-	1	6	1	1	2	3:33PM	S18, 06, 36.8	E178, 26, 56.2	47485	2374.25	2013-03-06				8
59	06/03/2013	I1	M2	4	1	Suva	Nuffield Clinical Area	Nabua	Joana Lavoa	Woodward	11	0	0	107 Ragg Ave, Namadi Heights	9	1JQ, 2KQ, 3MR, 4SQ, 5PQ, 6EM, 7RV, 8AQ, 9AQ	3:49PM	1	36	1	1	1	-	-	1	1	28/10/2012	1	0	-	1	-	1	26	1	1	2	3:52PM	S18, 06, 18.7	E178, 26, 51.2	47485	4273.65	2013-03-06
60	06/03/2013	M2	I1	4	1	Suva	Nuffield Clinical Area	Tamavua	Amelia Laginikoro	Deovji St	12	1	2	Lot 9, Deovji Street	1	1VS	4:20PM	2	50	0			1	4	1	0	-	0	0	-	1	-	1	1	1	1	5	4:25PM	S18, 06, 05.5	E178, 26, 18.9	47485	474.85	2013-03-06		no idea
61	07/03/2013	M2	I1	4	1	Suva	Nuffield Clinical Area	Wailoku	-	Korolailai	13	0	0	Korolailai	4	1VN, 2AR, 3SO, 4SQ	10:09AM	1	22	0			1	-	1	0	26/10/2012	0	0	-	1	-	1	2	1	1	5	10:23PM	S18, 05, 22.1	E178, 25, 41.8	47485	1899.4	2013-03-07		no idea
62	07/03/2013	I1	M2	4	1	Suva	Nuffield Clinical Area	Wailoku	Kamni Lal	Off Savura St	14	0	0	Wailoku Settlement	5	1SP, 2DP, 3AP, 4HP, 5PL	10:45PM	2	32	0			1	-	1	0	27/10/2012	0	0	-	1	-	1	2	8	1	2	10:49PM	S18, 05, 02.4	E178, 26, 40.3	47485	2374.25	2013-03-07
63	07/03/2013	M2	I1	4	1	Suva	Nuffield Clinical Area	Lolo-I-Suva	Mere Mocelutu	Waijio	15	0	0	Waijio 2 Settlement	10	1RR, 2MS, 3AS, 4SS, 5DS, 6PQ, 7SB, 8PQ, 9RQ, 10RS	11:28AM	2	34	1	1	1	-	-	1	1	27/10/2012	0	0	-	1	-	1	7	8	1	2	11:35AM	S18, 08, 35.3	E178, 25, 52.9	47485	4748.5	2013-03-07
64	2013-03-07	I1	M2	4	1	Suva	Nuffield Clinical Area	Nuffield	Nomita Maharaj	Vunimaqo	16	0	0	Stage 1 Vunimaqo Settlement	7	1MV, 2OT, 3ER, 4ML, 5MN, 6TM, 7EC	12:12PM	2	56	1	1	1	-	-	1	1	2012-10-26	1	0	-	1	-	1	7	1	1	5	12:15PM	S18, 08, 08.6	E178, 27, 39.6
65	06/03/2013	A1	S1	5	1	Suva	Lami	Lami	Staff nurse Esita	Qauia Settlement	1	0	0	107hhs, Qauia Settlement	3	1GB, 2AJ, 3J	10:58AM	2	50	1	1	1	-	-	1	1	28/10/2012	1	0	-	1	-	1	2	1	1	2	11:05AM	S18,06, 10.2	E178, 24,71.0	28282	848.46	2013-03-06
66	06/03/2013	A1	S1	5	1	Suva	Lami	Lami	Staff nurse Esita	Powell Crescent	2	0	0	Lot 20 Powell Crescent	3	1VS, 2SP, LT	11:00AM	2	42	0			-	4	0		-			They've never shown up at the house	0	1	1	1	1	1	5	11:15AM	S18, 06, 19.7	E178, 23, 59.0	28282	848.46	2013-03-06	the team didn't visit the house	no idea		8
67	06/03/2013	A1	S1	5	1	Suva	Lami	Lami	Staff nurse Esita	Nakula Street	3	0	0	Lot 8, Nakula Street	6	1DT, 2ST, 3JT, 4AT, 5LR, 6JR, 7JR	11:47AM	2	26	1	1	1	-	-	1	1	28/10/2012	1	0	-	1	-	1	12	1	1	2	11:49AM	S18, 06, 32.1	E178, 24, 17.7	28282	1696.92	2013-03-06
68	06/03/2013	A1	S1	5	1	Suva	Lami	Lami	Staff nurse Esita	Naimani Street	4	0	0	Lot 5, Naimani Street	7	1Em, 2OM, 3GC, 4EC, 5MM, 6KC, 7DC	12:17PM	2	46	1	1	1	-	-	1	1	28/10/2012	1	1	-	1	-	1	2	1	1	2	12:21PM	S18, 06, 40.6	E178, 24, 09.6	28282	1979.74	2013-03-06
69	08/03/2013	A1	S1	5	1	Suva	Lami	Lami	Staff nurse Esita	Naivakinikini	5	0	0	4th House, Naivakinikini Settlement	4	1MR, 2SC, 3KN, 4OR	9:35AM	1	27	0			1	4	1	0	-		1	-	1	-	0		0	1	5	09:39AM	S18, 06, 33.0	E178, 24, 00.6	28282	1131.28	2013-03-08	provided from health centre	no idea
70	06/03/2013	A1	S1	5	1	Suva	Lami	Lami	Staff nurse Esita	Vatuvia	6	0	0	Lot 1, Vatuvia Street	7	1AC, 2UC, 3SC, 4AC(Jnr), 5IC, 6TC, 7VC	12:44PM	2	53	1	1	1	-	-	1	0	28/10/2012	8	1	-	1	-	1	1	1	1	2	12:51PM	S18, 06, 45.0	E178, 24, 08.3	28282	1979.74	2013-03-06
71	08/03/2013	A1	S1	5	1	Suva	Lami	Lami	Staff nurse Esita	Nakori	7	0	0	4th House	10	1JC, EV, 3SV, 4PN, 5SR, 6AV, 7LB, 8TV, 9SV, 10TR	9:54AM	1	28	0			1	4	1	1	29/10/2012	0	1	-	1	-	1	12	1	1	2	10:01AM	S18, 06, 19.7	E178, 23, 51.0	28282	2828.2	2013-03-08	provided from rami town
72	08/03/2013	A1	S1	5	1	Suva	Lami	Lami	Staff nurse Esita	Qeleya Street	8	0	2	7 Naqumu Point, Qeleya Road	3	1BC, 2CW, 3CL	10:26AM	1	13	1	1	0	-	-	1	0	30/10/2012	0		-	1	-	1	211	1	1	2	10:31AM	S18, 06, 25.8	E178, 23, 32.8	28282	848.46	2013-03-08					internet
73	06/03/2013	A1	S1	5	1	Suva	Lami	Lami	Staff nurse Esita	Kalekana Settlement	9	0	0	9th House, Kalekana Settlement	2	1ST, 2SB	1:20PM	1	63	1	1	1	-	-	1	1	28/10/2012	1	1	-	1	-	1	11	1	1	5	1:24PM	S18, 06, 16.3	E178, 23, 36.5	28282	565.64	2013-03-06		no idea			voluneteer's moving around
74	08/03/2013	A1	S1	5	1	Suva	Lami	Lami	Staff nurse Esita	Lami H/Centre	10	0	2	Suvavou Village	6	1JR, 2MR, 3MK, 4JS, 5LR, 6MR	12:10PM	1	4	0			1	-	1	0	-	0	1	-	1	-	1	2	1	1	2	12:20PM	S18, 06, 46.3	E178, 24, 55.8	28282	1696.92	2013-03-08
75	06/03/2013	A1	S1	5	1	Suva	Lami	Lami	Staff nurse Esita	FCTC	11	0	0	5th House, Fisheries Qtrs	8	1RAV, 2EV, 3AV, 4OV, 5EV, 6ATV, 7AB, 8S	1:49PM	1	54	1	1	1	-	-	1	0	30/10/2012	0	0	-	1	-	1	123	0	1	2	01:54PM	S18, 06, 13.13	E178, 23, 32.7	28282	2262.56	2013-03-06
76	08/03/2013	A1	S1	5	1	Suva	Lami	Lami	Staff nurse Esita	Solomoni Street	12	0	0	32 Solomoni Street	6	1NM, 2LS, 3AL, 4ML, RTA, 6J, 7O	10:46AM	2	63	1	1	1	-	-	1	1	29/10/2012	0	1	-	1	-	1	1	1	1	2	10:52PM	S18, 06, 36.3	E178, 24, 18.8	28282	1696.92	2013-03-08
77	08/03/2013	A1	S1	5	1	Suva	Lami	Lami	Staff nurse Esita	Nakuata	13	0	3	Nukuatu Settlement	7	1LR, 2NR, 3NR, 4LR(jnr), 5JD, 6MD, 7LR	11:35AM	1	40	0			0	-	0		-			Thought it was an experimental project	1	-	1	2	1	1	2	11:41AM	S18, 06, 50.2	E178, 24, 35.4	28282	1979.74	2013-03-08				8
78	08/03/2013	A1	S1	5	1	Suva	Lami	Lami	Staff nurse Esita	Queens Rd	14	0	0	103 Marine Drive, Lami	5	1NL, 2SL, 3KL, 4NL, 5KL	12:30PM	2	16	1	1	1	-	-	1	0	29/10/2012	1	1	-	1	-	1	1310	1	1	2	12:36PM	S18, 06, 37.4	E178, 23, 56.5	28282	1414.1	2013-03-08
79	06/03/2013	A1	S1	5	1	Suva	Lami	Lami	Staff nurse Esita	Vetaia Street	15	0	0	Lot 13, Vetaia Street	5	1VS, 2RS, 3TS, 4RP, 5LP	3:15PM	2	52	1	1	1	-	-	1	1	-	1	0	-	1	-	1	12	1	1	2	3:30PM	S18, 06, 42.6	E178, 24, 26.4	28282	1414.1	2013-03-06
80	2013-03-07	S1	A1	5	1	Suva	Suva	Lami	Staff nurse Esita	Qauia Street	16	0	0	11 Qauia Street	7	1Sk, 2TC, 3AC, 4SW, 5MW, 6MW, 7IW, 8MS	3:48PM	2	65	1	0	0	-	-	1	0	2012-10-29	0	0	-	1	-	1	1, 2	1	1	2	3:53PM	S18, 08, 14.2	E178, 25, 55.5
81	07/03/2013	A2	J1	6	1	Suva	Makoi	Narere	-	Votoa	1	0	0	Lot 2, Votoa Rd, Narere	7	1UL, 2KL, 3DL(Jnr), 4DL, 5DS, 6PS, 7PL	11:58AM	2	33	1	1	1	-	-	1	0	Thursday	0	0	-	1	-	0		0	1	5	-	S18, 04, 31.157	E178, 30, 17.943	27048	1893.36	2013-03-07		no idea
82	07/03/2013	A2	J1	6	1	Suva	Makoi	Narere	-	Navosai	2	0	0	Navosai	2	1NL, 2VM	14:40PM	1	25	1	1	0	-	-	1	1	-	1	0	-	1	-	1	1	0	1	5	12:44PM	S18, 04, 97.332	E178, 30, 41.123	27048	540.96	2013-03-07		no idea
83	07/03/2013	A2	J1	6	1	Suva	Makoi	Makoi		Vatuvuso	3			7 Vatuvuso	5	1MA, 2RA, 3BA, 4SA, 5LA	1:02PM	1	21	1	1	1	-	-	1	1	-	1	1	-	1	-	1	2	0	1	2	1:05PM	S18, 04, 55.493	E178, 29, 58.26	27048	1352.4	2013-03-07
84	07/03/2013	A2	J1	6	1	Suva	Makoi	Maunikoso	-	Vatudina	4	0	0	46 Vatudina Rd, Maunikoso	7	1SN, 2AD, 3SN, 4AN, 5LT, 6MN, 7LV	1:24PM	1	5	1	1	0	-	-	1	1	Wednesday	1	0	-	1	-	1	12	0	1	2	1:27PM	S18, 05, 00.7031	E178, 30, 01.368	27048	1893.36	2013-03-07
85	07/03/2013	J1	A2	6	1	Suva	Makoi	Makoi		Vatutaloi	5			Lot 9, Vatutaloi Lane	6	1SD, 2AS, 3MS, 4JD, 5SV, 6PD	1:42PM	1	50	1	1	1	-	-	1	1	Wednesday	1	1	-	1	-	1	2	1	1	2	1:48PM	S18, 04, 51.027	E178, 29, 58.878	27048	1622.88	2013-03-07
86	07/03/2013	J1	A2	6	1	Suva	Makoi	Makoi	-	Kelland	6			35 Kelland	9	1DK, 2NC, 3RC, 4AC, 5JC, 6NC, 7SS, 8SL, 9JA	12:21PM	2	29	1	1	1	-	-	1	1	Friday	1	0	-	1	-	1	12	0	1	1	12:24PM	S18, 04, 39.371	E178, 30, 22.899	27048	2434.32	2013-03-07
87	07/03/2013	A2	J1	6	1	Suva	Makoi	Narere	-	Kings Road Sth	7	0	0	Kings Road	9	1SL, 2SN, 3LC, 4JT, 5SM, 5AT, 7EL, 8ES, 9SN	3:02PM	1	3	0			0	4	0		-			no tablets at HC	1	-	1	12	0	1	2	3:08PM	S18, 04, 30.215	E178, 38, 07.869	27048	2434.32	2013-03-07	the team was around but did not visit the house			8
88	07/03/2013	J1	A2	6	1	Suva	Makoi	Makoi	-	Makoi Hart	8		1	36 Makoi Hart	1	1BW	3:46PM	2	66	1	1	1	-	-	1	1	-	1	1	-	1	-	1	6	1	1	5	3:52PM	S18, 04, 16.447	E178, 30, 03.764	27048	270.48	2013-03-07		when no tablets were taken
89	07/03/2013	A2	J1	6	1	Suva	Makoi	Makoi	-	Roshnee Rd	9	0	1	43 Roshnee Place, Makoi	10	1SV, 2MM, 3NV, 4TV, 5RE, 6FG, 7MM, 8NV, 9UV, 10SV	-	2	14	1	1	1	-	-	1	0	Thursday	0	1	-	1	-	1	1	1	1	5	4:21PM	S18, 04, 34.868	E178, 29, 49.123	27048	2704.8	2013-03-07		no idea
90	07/03/2013	J1	A2	6	1	Suva	Makoi	Makoi	-	Delana	10			Delana	4	1PT(Snr), 2PT, 3PT(Jnr), 4TT	5:02PM	1	22	1	1	1	-	-	1	0	Thursday	1	1	-	1	-	1	26	1	1	2	5:05PM	S18, 05, 06.284	E178, 29, 28.387	27048	1081.92	2013-03-07
91	08/03/2013	A2	J1	6	1	Suva	Makoi	Makoi	-	Crownland Settlement	11	0	0	Lot 12, Sei Lane, Vatoa Road	7	1AT, 2ER, 3AM, 4TT, 5VG, 6SS, 7RN	10:05AM	2	68	1	1	1	-	-	0		-			Did not believe they will not get LF	1	-	1	6	1	1	2	10:08AM	S18, 04, 36.108	E178, 30, 12.712	27048	1893.36	2013-03-08				8
92	08/03/2013	J1	A2	6	1	Suva	Makoi	Kalabu	-	Pritam Singh Rd	12	0	4	109 Pritam Singh	3	1KN, 2JC, 3NP	11:10AM	2	52	0			0	1	0		-			Went to hospital and was told the tablets were out of stock	1	-	0		0	1	1	11:10AM	S18, 04, 42.333	E178, 29, 53.045	27048	811.44	2013-03-08
93	08/03/2013	A2	J1	6	1	Suva	Makoi	Kalabu	-	Kubukawa	13	0	1	-	8	1VR, 2MMN, 3AN, 4RO, 5VO, 6MO, 7MM, 8KT	12:15PM	1	25	1	1	1	-	-	1	1	Thursday	0	1	-	1	-	1	2	0	1	2	12:20PM	S18, 04, 56.157	E178, 09, 13.991	27048	2163.84	2013-03-08
94	08/03/2013	J1	A2	6	1	Suva	Makoi	Makoi		Vunidogo	14	0	0	Lot 1, Vunidogo	2	1BP, 2SL	12:48PM	2	27	0			1	4	1	1	-	1	0	-	1	-	0		1	1	4	1:01PM	S18, 04, 34.014	E178, 30, 00.052	27048	540.96	2013-03-08	the family went to Natasiri
95	08/03/2013	A2	J1	6	1	Suva	Makoi	Makoi		Hefu	15	0	0	4 Hefu Place	6	1AR, 2SR, 3KR, 4NR, 5ER, 6KR(Jnr)	1:22PM	2	23	1	1	1	-	-	0		-			Tablets get stuck on throat	1	-	1	7	0	1	2	1:26PM	S18, 04, 29.869	E178, 30, 03.18	27048	1622.88	2013-03-08				8
96	2013-03-08	J1	A2	6	1	Suva	Makoi	Kalabu	-	9 Kia Street	16	0	0	Lot 9 Kia	3	1AT, 2DD, 3EM	1:51PM	1	67	1	1	1	-	-	1	0	Friday	1	1	-	1	-	1	1	0	0	5	1:56PM	S18, 04, 48.578	E178, 29, 51.241
97	07/03/2013	M1	A2	7	1	Suva	Valelevu	Valelevu	Reshmi Prasad	Clifton Road	1	0	0	Lot 1 Clifton Road	5	1DP, 2NP, 3AP1, 4AP2, 5AP3	10:50AM	1	14	0			1	-	1	0	-	0	0	-	0	6	1	2	0	0	5	11:00AM	S18, 08, 20	E178, 26, 21	51834	2591.7	2013-03-07		no idea	they did not come
98	07/03/2013	M1	A2	7	1	Suva	Valelevu	Nasole	Shobleen Lal	Rogi Place	2	1	1	Flat 24, Lot 2, Rogi Place	5	1LU, 2BR, 3JD, 4MT, 5JM	11:23AM	1	10	1	1	1	-	-	1	1	Sunday	1	0	-	1	-	1	4	0	1	2	11:29AM	S18, 05, 56	E178, 29, 11	51834	2591.7	2013-03-07
99	07/03/2013	A2	M1	7	1	Suva	Valelevu	Nasole	Shobleen Lal	Lumi Rd	3	0	2	Lot 44 Lumi Road	5	1VV, 2SV, 3SV, 4VV, 5VV	11:49AM	2	13	1	1	1	-	-	1	1	Saturday	1	0	-	1	-	1	7	1	8	2	11:53AM	S18, 05, 56	E178, 29, 11.5	51834	2591.7	2013-03-07
100	07/03/2013	M1	A2	7	1	Suva	Valelevu	Nasole	Shobleen Lal	Voce Rd	4	0	0	Lot 19, Drivi Rd, Nadawa	7	1NP, 2Ap, 3RP, 4SD, 5NLP, 6NL, 7NP	7:20PM	2	27	1	1	1	-	-	1	0	-	0	0	-	0	1	1	2	1	1	2	7:24PM	S18, 06, 05	E178, 29, 51	51834	3628.38	2013-03-07
101	07/03/2013	M1	A2	7	1	Suva	Valelevu	Nasole	Shobleen Lal	Drivi Rd	5	0	1	lot 31 Nadawa	6	1SN, 2MN, 3MK, 4VN, 5AA, 6PD	12:14PM	2	49	1	1	1	-	-	1	1	Sunday	0	1	-	1	-	1	1	1	1	2	12:17PM	S18, 06, 05	E178, 29, 55	51834	3110.04	2013-03-07
102	07/03/2013	A2	M1	7	1	Suva	Valelevu	Nadera	Vishalani Vandhana	Rt Dovi Rd	6	0	0	Lot 3, Ratu Dovi Rd	7	1FN, 2JN, 3TN, 4VN, 5SN, 6TN, 7JN	2:25PM	1	36	1	1	1	-	-	1	1	-	1	0	-	1	-	1	2	1	1	2	2:32PM	-	-	51834	3628.38	2013-03-07
103	07/03/2013	M1	A2	7	1	Suva	Valelevu	Nadera	Vishalani Vandhana	Kaudamu	7	0	0	Lot 49, Kaudamu Rd	5	1Rm , 2TB, 3TN, 4NN, 5VL	2:41PM	1	35	1	1	0	-	-	0		-			Did not receive tablets	0	6	1	6	1	1	2	2:45PM	-	-	51834	2591.7	2013-03-07			did not get the tablets	8
104	07/03/2013	A2	M1	7	1	Suva	Valelevu	Kinoya	Rohini Kumar	Vere Road	8	0	2	Lot 29, Vere Road	5	1MN(Snr), 2MN(Jnr), 3DN, 4LN, 5JT, 6TM	3:02PM	2	58	1	1	1	-	-	1	1	Friday	1	0	-	1	-	1	2	1	1	2	3:05PM	-	-	51834	2591.7	2013-03-07
105	07/03/2013	A2	M1	7	1	Suva	Valelevu	Kinoya	Rohini Kumar	Sarita Ben	9	0	0	Lot 36 Sarita Ben	7	1IK, 2RK, 3JK, 4IK(Jnr), 5LT, 6OT, 7BB	3:24PM	2	47	0			1	-	1	0	-	0	0	-	0	1	1	11	1	1	2	3:29PM	-	-	51834	3628.38	2013-03-07					hibiscus festival
106	07/03/2013	A2	M1	7	1	Suva	Valelevu	Kinoya	Rohini Kumar	Bulei Road	10	0	0	Lot 1, Bulei Road	5	1NW, 2NR, 3SG, 4NK, 5NC	3:45PM	2	3	0			1	-	0		-			Did not want to	0	6	0		0	0		3:50PM	-	-	51834	2591.7	2013-03-07			they did not come	8
107	07/03/2013	A2	M1	7	1	Suva	Valelevu	Kinoya	Rohini Kumar	Lt Kings Rd	11	0	0	Lot 26 Vesida Place, Box 82 Centrepoint	3	1MW, 2VR, 3SD	4:18PM	1	10	1	1	1	-	-	1	1	Sunday	0	0	-	1	-	1	2	1	1	5	4:20PM	-	-	51834	1555.02	2013-03-07		no idea
108	07/03/2013	A2	M1	7	1	Suva	Valelevu	Wainivula	Vaciseva Ruvekula	Caubati Fiji Settlement	12	0	0	Vumdawa House (Cuabati Koro)	4	1MW, 2MD, 3AQ, 4SS	4:42PM	2	12	1	1	1	-	-	1	1	Sunday	1	0	-	1	-	1	7	1	1	2	4:47PM	-	-	51834	2073.36	2013-03-07
109	07/03/2013	A2	M1	7	1	Suva	Valelevu	Wainivula	Vaciseva Ruvekula	Balabala Crescent	13	0	0	Block 1, Flat 2, Naotown Housing	6	1LU, 2AB, 3WA, 4AWT, 5AV, 6RG	5:17PM	2	18	1	1	1	-	-	1	1	Friday	1	0	-	1	-	1	2	1	1	2	5:19PM	-	-	51834	3110.04	2013-03-07
110	08/03/2013	A2	M1	7	1	Suva	Valelevu	Valelevu	Reshmi Prasad	Naveiwakau Stg 1	14	0	0	Lot 3, Kanace Road, Valelevu	6	1SD, 2SP, 3SP(Jnr), 4RRL, 5AA, 6AKP	10:26AM	2	57	1	1	1	-	-	1	0	Friday	1	0	-	1	-	0		1	1	2	10:31AM	S18, 07, 30.3	E178, 26, 42.8	51834	3110.04	2013-03-08
111	08/03/2013	A2	M1	7	1	Suva	Valelevu	Wainivula	Vaciseva Ruvekula	Vo Place	15	0	0	Not sure, Vo Place	4	1VN, 2RP, 3RP, 4KL	10:40AM	1	20	1	1	1	-	-	1	1	-	1	0	-	1	-	1	6	1	1	2	10:45AM	S18, 05, 36.2	E178, 28, 21.4	51834	2073.36	2013-03-08
112	2013-03-08	A2	M1	7	1	Suva	Valelevu	Valelevu	Reshmi Prasad	Salala Road	16	0	0	Not sure, Salala Road	4	1AC, 2PP, 3RC, 4PC	10:52AM	1	24	1	0	0	0	3	0	-	-	-	-	At work during campaign	0	3	1	Previous knowledge	1	1	2	10:56AM	S18, 05, 45.2	E178, 28, 40
113	07/03/2013	I1	M2	8	1	Rewa	Nausori	Naulu	Miliana Daunakamakama	Dilo St	1	0	0	Lot 21, Dilo St, Naulu	4	1MN, 2KM, 3LS, 4NT	3:39PM	2	34	1	1	1	-	-	1	0	26/10/2012	0	1	-	1	-	0		1	1	5	3:42PM	S18, 04, 05.4	E178, 30, 87.3	76230	3049.2	2013-03-07		no idea
114	07/03/2013	M2	I1	8	1	Rewa	Nausori	Naulu	Miliana Daunakamakama	Vishnu Deo Rd	2	0	1	Khanpur Shopping Centre	3	1MS, 2MS, 3MS	4:11PM	1	15	1	1	1	-	-	1	0	27/10/2012	0	0	-	1	-	1	6	0	1	5	4:15PM	S18, 04, 48.0	E 178, 30, 82.8	76230	2286.9	2013-03-07		no idea
115	07/03/2013	I1	M2	8	1	Rewa	Nausori	Koronivia	Rina Deo	Koroibici	3	0	1	Koroibici Settlement	5	1KL, 2MD, 3KL, 4KL, 5BW	4:58PM	1	14	1	1	1	-	-	1	1	28/10/2012	1	1	-	1	-	1	6	1	1	5	5:02PM	S18, 04, 99.3	E178, 33, 35.3	76230	3811.5	2013-03-07		no idea
116	08/03/2013	M2	I1	8	1	Rewa	Nausori	Baulevu	Motea Mukucagina	Namulomulo	4	0	0	Mamulom	6	1LC, 2SW, 3LT, 4SL, 5SR, 6TW	10:40AM	2	7	1	1	1	-	-	1	0	27/10/2012	0	0	-	1	-	1	1	1	1	2	10:44PM	S17, 58, 21.1	E178, 26, 02.1	76230	4573.8	2013-03-08
117	08/03/2013	I1	M2	8	1	Rewa	Nausori	Namara	Kelera Ting	Namulomulo	5	0	0	Namulomulo	2	1PT, 2KT	12:44PM	1	56	1	1	1	-	-	1	1	26/10/2012	0	0	-	1	-	1	4	1	1	2	12:48PM	S17, 55, 31.4	E178, 33, 25.7	76230	1524.6	2013-03-08
118	08/03/2013	M2	I1	8	1	Rewa	Mokani	Mokani	Mereadani	Nakoroivau	6	0	0	Nakoroivau	6	1KB, 2JM, 3EM, 4AM, 5SM, 6AT	2:06PM	1	45	1	1	1	-	-	1	1	28/10/2012	1	0	-	1	-	1	1	1	1	2	2:11PM	S17, 58, 05.7	E178, 35, 51.09	76230	4573.8	2013-03-08
119	06/03/2013	I1	M2	8	1	Rewa	Mokani	Luvuluvu	Susan Vukalokalo	Naluna	7	0	0	Naluna Village	8	1TR, 2SN, 3AR, 4AD, 5LM, 6MR, 7AT, 8NR	3:13PM	2	51	1	1	1	-	-	1	1	28/10/2012	1	1	-	1	-	1	12	1	1	2	3:16PM	S18, 02, 26.6	E178, 35, 11.7	76230	6098.4	2013-03-06
120	08/03/2013	M2	I1	8	1	Rewa	Wainibokasi	Mekelo	Edwina Rahiwan	Daku Village	8	0	0	Daku Village	6	1IK, 2RK, 3MK, 4AS, 5AS, 6IK	3:57PM	2	12	1	1	1	-	-	1	1	-	1	1	-	1	-	1	1	1	0	5	4:03PM	S18, 02, 58.6	E178, 38, 04.7	76230	2286.9	2013-03-08		no idea
121	08/03/2013	I1	M2	8	1	Rewa	Wainibokasi	Wainibokasi	Sawdom Tiwatiwa	Nabitu	9	0	2	Nabitu Village	7	1Sb, 2SV, 3St, 4SD, 5MR, 6MS, 7VB	4:48PM	1	5	1	1	1	-	-	1	0	26/10/2012	0	1	-	1	-	1	7	8	1	2	4:51PM	S18, 03, 58.6	E178, 35, 42.3	76230	5336.1	2013-03-08
122	08/03/2013	M2	I1	8	1	Rewa	Wainibokasi	Naililili	Fulori	Mukui	10	0	0	-	2	1TK, 2SM	6:05PM	2	38	1	1	1	-	-	1	1	27/10/2012	1	0	-	1	-	1	4	1	1	2	6:08PM	S18, 09, 04.1	E178, 33, 49.4	76230	1524.6	2013-03-08
123	08/03/2013	A2	M1	8	1	Rewa	Nausori	Davuilevu	-	R.C Sharma	11	0	0	Lot 17, R.C Sharma Rd, Waila	2	1SS, 2RS	11:33AM	2	24	0			1	-	1	0	-	0	0	-	0	6	0		1	1	2	11:36AM	S18, 01, 46.2.	E178, 31, 09.8	76230	1524.6	2013-03-08			did not come
124	08/03/2013	A2	M1	8	1	Rewa	Nausori	Sawani	-	Corbett Avenue	12	0	0	26 Corbett Ave	3	1LK, 2SB, 3LK	11:48AM	2	4	1	1	1	-	-	1	1	-	1	1	-	1	-	1	2	1	1	2	11:52AM	S18, 01, 22.5	E178, 30, 43.8	76230	2286.9	2013-03-08
125	08/03/2013	A1	S1	8	1	Rewa	Nausori	Naqeledamu	S/N	China Garden	13	0	0	Lot 9, Manodar, Nausori	12	1SH, 2MA, 3MS, 4MA, 5AB, 6RA, 7LV, 8MM, 9ZZ, 10ZZ, 11MZ, 12ZZ	4:23PM	1	38	1	1	1	-	-	1	1	27/10/2012	0	0	-	1	-	1	1	1	1	2	4:26PM	S18, 01, 15.1	E178, 31, 32.2	76230	9147.6	2013-03-08
126	08/03/2013	A1	S1	8	1	Rewa	Nausori	Kuku	S/N	Waidamu	14	0	0	Waidamu Settlement, Vuci Road	3	1LV, 2SV, 3VV	3:52PM	2	54	0			1	4	1	0	-	0	1	-	1	-	1	12	1	1	2	3:55PM	S18, 00, 53.2	E178, 33, 42.3	76230	2286.9	2013-03-08	recieved from health centre
127	08/03/2013	J1	A2	8	1	Rewa	Nausori	Nausori	-	Popi Street	15	0	0	Lot 2 popi Street	5	1LM< 2IN, 3SN, 4LN, 5AN	3:30PM	1	24	1	1	1	-	-	1	1	-	1	0	-	1	-	0		0	1	2	3:35PM	S18, 01, 57.693	E178, 32, 05.550	76230	3811.5	2013-03-08
128	2013-03-08	A2	J1	8	1	Rewa	Nausori	Wainibuka	-	Savava Settlement	16	0	0	Savava Settlement	6	1LW, 2TW, 3AW, 4AT, 5MW, 6TV	2:50PM	2	14	1	1	1	-	-	1	0	-	0	1	-	1	-	1	6, Volunteers from the area	0	1	2	2:54PM	S18, 02, 56.189	E178, 29, 17.906
129	20/04/2013	A2	L1	9	1	Naitasiri	Laselevu	Nababuco	Litia Mere	Nadaraya	1	0	0	-	7	1SR, 2MS, 3SK, 4KT, 5KN, 6KN(Jnr), 7TL	10:50AM	2	51	1	1	1	-	-	0		-			-	1	-	0		0	0	2	10:55AM	S17, 43, 26.7	E178, 05, 38.5	20247	1417.29	2013-04-20				2
130	20/04/2013	L1	A2	9	1	Naitasiri	Laselevu	Laselevu	Arieta Turasamvalu	Matainasau	2	0	0	All Nation Christian Fellowship Pastor Residence	2	1MV, 2JV	12:44PM	2	49	0			0	4	0		-			did not recieved the tablets from volunteers	1	-	0		1	1	2	12:53PM	S17, 47, 08.81	E178, 06, 57.85	20247	404.94	2013-04-20	voulunteer did not deliver the tablets			8
131	03/05/2013	L1	A2	9	1	Naitasiri	Laselevu	Nasauvere	Adi Keva Kekua	Matainasau	3	0	1	Matawailevu Village	4	1AG, 2LC, 3TR, 4MK	1:40PM	2	4	1	1	1	-	-	1	1	-	1	8	-	1	-	0		0	0	5	1:45PM	S17, 51, 48.0	E178, 05, 15.9	20247	809.88	2013-05-03		no idea
132	19/04/2013	L1	A2	9	1	Naitasiri	Vunidawa	Nadovu	Meredani Mocetu	Navatukia	4	0	0	Nasaraqio House, Navatukiya Village, Serea	7	1TD, 2RT, 3KN, 4AK, 5SN, 6MV, 7MR	12:30PM	2	26	1	1	1	-	-	1	1	-	1	0	-	1	-	1	126711	1	1	2	12:35PM	S17, 51, 01	E178, 18, 06	20247	1417.29	2013-04-19					annual routine
133	30/04/2013	I1	L1	9	1	Naitasiri	Vunidawa	Nakorosule	Milika Daubiuti	Nawaisomo Village	5	0	0	Nawaisomo Village	7	1UD, 2UR, 3AV, 4AA, 5NR, 6NR, 7TR	3:01PM	2	74	1	1	0	-	-	1	1	27/10/2012	1	0	-	1	-	1		0	1	5	3:08PM	S17, 43, 44.5	E178, 12, 30.1	20247	1417.29	2013-04-30		no idea
134	19/04/2013	L1	A2	9	1	Naitasiri	Vunidawa	Nakorosule	Milika Daubiuti	Nakorasule	6	0	0	Nakorosule Village	5	1SR, 2IR, 3VS, 4VR, 5JM	1:50PM	1	55	1	1	1	-	-	1	0	-	1	0	-	1	-	1	47	0	1	2	1:55PM	S17, 46, 25.3	E178, 15, 05.4	20247	1012.35	2013-04-19
135	19/04/2013	L1	A2	9	1	Naitasiri	Vunidawa	Vunidawa	Meredani Mocetu	Naluwai	7	0	0	Naluwai Village	5	1NS, 2LB, 3IC, 4JB, 5ED	2:45PM	2	19	1	1	1	-	-	1	0	-	1	1	-	1	-	1	127	8	1	2	2:51PM	S17, 50, 07.5	E178, 19, 31.6	20247	1012.35	2013-04-19
136	19/04/2013	L1	A2	9	1	Naitasiri	Vunidawa	Vunidawa	Meredani Mocetu	Natavea	8	0	0	Koroboya House, Natavea Village	8	1LR, 2SS, 3EV, 4JW, 5VW, 6IR, 7ST, 8SK	3:28PM	2	38	0			1	4	1	0	-	1	1	-	1	-	1	14	0	1	2	3:35PM	S17, 50, 21.3	E178, 22, 59.5	20247	1619.76	2013-04-19	zone nurse gave tablets
137	19/04/2013	A2	L1	9	1	Naitasiri	Vunidawa	Vunidawa	Meredani Mocetu	Vunidawa Hospital	9	0	0	-	1	1RC	11:43AM	1	47	0			1	-	1	0	-	0	1	-	1	-	1	11	1	1	2	11:50AM	S17, 49, 19.6	E178, 19 13.8	20247	202.47	2013-04-19					community workshop
138	20/04/2013	L1	A2	9	1	Naitasiri	Naqali	Waidina	Ro Sai	Delailaisikau	10	0	0	Daelailaisiku Village	9	1RQ, 2SQ, 3RM, 4MV, 5AT, 6LB, 7SQ, 8RQ, 9RT	7:28AM	1	26	1	1	1	-	-	1	0	-	0	1	-	1	-	1	7	0	1	2	7:36AM	S18, 00, 07.5	E178, 12, 13.5	20247	1822.23	2013-04-20
139	20/04/2013	A2	L1	9	1	Naitasiri	Naqali	Waidina	Ro Sai	Nasele	11	0	0	Nasele Village	3	1GN, 2WN, 3MN	8:10AM	1	49	1	1	1	-	-	1	0	-	0	1	-	1	-	0		0	1	2	8:15AM	S18, 01, 30.8	E178, 14, 12.1	20247	607.41	2013-04-20
140	20/04/2013	L1	A2	9	1	Naitasiri	Naqali	Viria	Ana Maramanivalu	Naqali Govt. Station	12	0	0	Road Supervisor QTRS, Naqali Govt. Station	6	1IB, 2ST, 3IS, 4BA, 5AR, 6JN	2:10PM	1	39	1	0	0	-	3	0		-			Participant was not at home when tablets were being distributed	1	-	1	12	1	1	4	2:18PM	S17, 56, 53.5	E178, 22, 56.3	20247	1214.82	2013-04-20				8
141	19/04/2013	L1	A2	9	1	Naitasiri	Naqali	Naqali	kashmir Chand	Muaniweni	13	0	0	Muaniweni Hillside	6	1SP, 2KD, 3PW, 4RP, 5VT, 6	5:55PM	2	16	1	1	1	-	-	1	1	-	1	0	-	1	-	1	1210	1	1	2	6:00PM	S17, 56, 24.1	E178, 24, 59.5	20247	1214.82	2013-04-19
142	19/04/2013	L1	A2	9	1	Naitasiri	Naqali	Naqali	kashmir Chand	Vatudavila	14	0	0	Natudaula Settlements	5	1JW, 2MJ, 3TL, 4LT, 5SR	6:30PM	2	63	1	1	1	-	-	1	1	-	1	0	-	1	-	0		0	1	2	6:35PM	S18, 00, 28.4	E178, 23, 43.8	20247	1012.35	2013-04-19
143	19/04/2013	L1	A2	9	1	Naitasiri	Naqali	Lomaivuna	Sainimene Nabou	Sector 8	15	0	0	Farm 119, Sector 8, Lumaivuna	5	1VS, 2SW, 3JK, 4MK, 5EK	4:19PM	1	40	1	1	1	-	-	0		-			-	1	-	1	6	0	1	4	4:25PM	S17, 51, 46.2	E178, 21, 00.9	20247	1012.35	2013-04-19				7
144	2013-04-19	A2	L1	9	1	Naitasiri	Naqali	Lomaivuna	Sainimene Nabou	Saurua	16	0	0	Salatu House	6	1Sr, 2SM, 3MR, 4MA, 5KL, 6VM	4:50PM	1	76	1	1	1	-	-	1	1	-	1	0	-	1	-	1	1	1	1	2	4:55PM	S17, 54, 13.4	E178, 18,30.6
145	19/04/2013	M2	I1	10	1	Tailevu	Korovou	Waidalice	-	Davetalevu	1	0	1	Davetalevu Village	6	1VL, 2Sm, 3VT, 4AL, 5BV, 6NM	9:45AM	2	32	1	1	1	-	-	1	0	27/10/2012	1	0	-	1	-	1	4	1	1	5	9:52AM	S17, 50, 20.3	E178, 31, 29.4	22457	1347.42	2013-04-19		no idea
146	19/04/2013	M2	I1	10	1	Tailevu	Korovou	Namalata	Vijeta Narayah	Matacaucau	2	0	0	Matacaucau Village	3	1MC, 2LV, 3ML	11:17AM	2	37	1	1	1	-	-	1	0	26/10/2012	0	1	-	1	-	1	4	0	0	5	11:21AM	S17, 47, 15.8	E178, 34, 43.6	22457	673.71	2013-04-19		no idea
147	19/04/2013	M2	I1	10	1	Tailevu	Korovou	Namalata	Vijeta Narayah	Nayawasara	3	0	0	Nayawsara Village	2	1PD, 2KM	12:04PM	1	56	1	1	1	-	-	1	1	27/10/2012	0	0	-	1	-	1	46	0	0	2	12:09PM	S17, 47, 09.8	E178, 32, 00.1	22457	449.14	2013-04-19
148	19/04/2013	M2	I1	10	1	Tailevu	Lodoni	Dawasamu	Tokasa Tamani	Matainanu	4	0	1	-	7	1MR, 2LT, 3ST, 4PR, 5SK, 6LT, 7EJ	2:42PM	2	42	1	1	1	-	-	1	1	26/10/2012	1	1	-	1	-	1	7	0	1	1	2:46PM	s17, 33, 54.3	E178, 26, 15.9	22457	1571.99	2013-04-19
149	19/04/2013	M2	I1	10	1	Tailevu	Lodoni	Dawasamu	Tokasa Tamani	Delaiyadua	5	0	0	Delaiyadua Village	3	1EV, 2AV, 3NM	3:00PM	2	62	1	1	1	-	-	1	1	26/10/2012	1	0	-	1	-	1	7	0	1	5	3:04PM	S17, 33, 58.3	E178, 26, 16.5	22457	673.71	2013-04-19		no idea
150	19/04/2013	M2	I1	10	1	Tailevu	Lodoni	Namena	Nanise Ratulevu	Lawaki Idiau	6	0	0	Nasoni Settlement	6	1Vk, 2Ak, 3VK, 4RL, 5KK, 6EK	3:51PM	1	51	1	1	1	-	-	1	0	-	0	1	-	1	-	0		0	0	5	3:58PM	S17, 38, 10.1	E178, 33, 32.6	22457	1347.42	2013-04-19		no idea
151	20/04/2013	M2	I1	10	1	Tailevu	Lodoni	Sawakasa	Nanise Ratulevu	Lodoni Village	7	0	0	Lodoni Village	8	1SM, 2RM, 3MM, 4OS, 5EC, 6SS, SM, 8JS	10:09AM	1	67	1	1	1	-	-	1	0	26/10/2012	0	0	-	1	-	1	47	1	1	2	10:14AM	S17, 44, 27.3	E178, 33, 09.4	22457	1796.56	2013-04-20
152	20/04/2013	M2	I1	10	1	Tailevu	Nayavu	Wailotua	Meleani Baledrokadrolca	Turagabeci Primary School	8	0	0	Turagabeci Primary School Quarters Compound	4	1JN, 2DL, 3LN, 4TB	11:27AM	2	31	1	1	0	-	-	1		27/10/2012	0	0	-	1	-	1	47	1	1	2	11:32AM	S17, 43, 59.0	E178, 25, 43.6	22457	898.28	2013-04-20
153	20/04/2013	M2	I1	10	1	Tailevu	Nayavu	Nayavu	Regina Serukalou	Wainitabua	9	0	0	Wainitabua Settlement	5	1SN, 2UR, 3PT, 4PT, 5RR	12:28PM	1	79	1	1	1	-	-	1	1	-	0	0	-	1	-	0		8	1	2	12:32PM	S17, 40, 30.1	E178, 19, 29.3	22457	1122.85	2013-04-20
154	20/04/2013	M2	I1	10	1	Tailevu	Nayavu	Nayavu	Regina Serukalou	Naibita	10	0	0	Naibita Village	1	1MT	1:13PM	1	56	1	1	1	-	-	1	1	26/10/2012	1	1	-	1	-	1	7	1	1	2	1:16PM	S17, 39, 46.0	E178, 18, 05.2	22457	224.57	2013-04-20
155	20/04/2013	M2	I1	10	1	Tailevu	Nayavu	Wailotua	Meleani Baledrokadrolca	Nabureni	11	0	0	Wainbuka Assembly of God Compound	4	1IT, 2VR, 3MK, 4EM	1:34PM	2	25	1	1	1	-	-	1	1	28/10/2012	1	1	-	1	-	1	7	1	1	5	1:38PM	S17, 42, 15.1	E178, 22, 05.7	22457	898.28	2013-04-20		no idea
156	20/04/2013	M2	I1	10	1	Tailevu	Korovou	Waidalice	-	Fulton	12	0	0	Fulton	4	1LN, 2SC, 3JL, 4NM	2:33PM	2	77	1	1	1	-	-	1	0	26/10/2012	1	1	-	1	-	1	4	0	0	5	2:38PM	S17, 49, 28.1	E178, 33, 02.8	22457	898.28	2013-04-20		no idea
157	20/04/2013	M2	I1	10	1	Tailevu	Korovou	Waidalice	-	Upper Waidalice	13	0	0	Upper Waidalice Settlement	8	1AK< 2PW, 3PK, 4AK, 5RK, 6MK, 7DK, 8NK	3:14PM	2	34	1	1	1	-	-	1	1	27/10/2012	1	1	-	1	-	1	12	0	1	5	3:21PM	S17, 51, 50.7	E178, 33, 20.1	22457	19537.6	2013-04-20		no idea
158	23/04/2013	M2	I1	10	1	Tailevu	Korovou	Verata	S/N Salome	Dravuni	14	0	0	Dravuni Village	3	1WW, 2AM, 3NM	8:32AM	1	32	1	1	1	-	-	1	1	28/10/2012	1	0	-	1	-	1	1	1	1	2	8:36AM	S17, 54, 42.4	E178, 34, 36.6	22457	673.71	2013-04-23
159	23/04/2013	M2	I1	10	1	Tailevu	Korovou	Verata	S/N Salome	Macoi	15	0	1	Naivuruvuru Village	1	1AT	9:19AM	2	78	1	1	1	-	-	1	1	28/10/2012	1	1	-	1	-	1	7	1	1	5	9:23AM	S17, 52, 20.7	E178, 36, 35.1	22457	224.57	2013-04-23		no idea
160	2013-04-23	M2	I1	10	1	Tailevu	Nayavu	Tonia	Jokapeci Kailutu	Natuva	16	-	-	Natuva Village	5	1KC, 2NC, 3LR, 4ZW, 5KC	11:17AM	2	56	1	1	1	-	-	1	1	2012-10-27	1	0	-	1	-	1	1	1	1	2	11:22AM	S17, 51, 01.1	E178, 23, 48.9
161	18/04/2013	A2	J1	11	1	Sema/Namosi	Navua	Nakavu	-	Nakavu Village	1	0	0	Nakavu Village	3	1MV, 2KSV, 3SV	1:07PM	2	20	1	1	1	-	-	1	1	Friday	1	0	-	1	-	1	47	1	1	2	1:11PM	S18, 11, 31.3	E178, 06, 21.1	26477	794.31	2013-04-18
162	18/04/2013	J1	A2	11	1	Navua	Navua	Navua	-	Tadevo	2	0	0	Tadevo	5	1VN, 2VT, 3MAR, 4FC, 5NK	1:40PM	2	46	1	1	1	-	-	1	0	Friday	1	1	-	1	-	1	7	1	1	2	1:45PM	S18, 13, 19.2	E178, 09, 55.4	26477	1323.85	2013-04-18
163	18/04/2013	A2	J1	11	1	Sema/Namosi	Navua	Duaba	Sarafina	Vunibau	3	0	0	Vunibau Village	4	1MS, 2PA, 3SK, 4VD	2:33PM	2	10	1	1	1	-	-	1	1	Friday	0	1	-	1	-	1	24	1	1	2	2:38PM	S18, 15, 25.0	E178, 68, 49.4	26477	1059.08	2013-04-18
164	18/04/2013	J1	A2	11	1	Serua/Namosi	Navua	Duaba	-	Sadro	4	0	1	Sadro	4	1AV, 2SN, 3JT, 4IS	3:02PM	1	10	1	1	1	-	-	1	0	Saturday	0	1	-	1	-	1	6	0	1	2	3:06PM	S18, 14, 51.1	E178, 08, 03.4	26477	1059.08	2013-04-18
165	18/04/2013	A2	J1	11	1	Serua/Namosi	Navua	Duaba	-	Vakabaka	5	0	0	-	5	1SC, 2RD, 3BK, 4BK, 5AK	4:22PM	1	34	1	1	1	-	-	1	0	-	0	0	-	1	-	1	6	0	1	2	4:26PM	S18, 13, 31.0	E178, 07, 44.4	26477	1323.85	2013-04-18
166	18/04/2013	J1	A2	11	1	Serua/Namosi	Navua	Navua	-	Tokotoko	6	0	0	Tokotoko	2	1VS, 2RS	4:40PM	1	38	1	1	1	-	-	0		-			-	1	-	1	28	1	1	2	4:42PM	S18, 12, 52.5	E178, 10, 06.8	26477	529.54	2013-04-18				5
167	18/04/2013	J1	A2	11	1	Serua/Namosi	Navua	Duaba	Sarafina	Viwawa	7	0	0	Viwawa	4	1AW, 2LB, 3JS, 4EL	5:22PM	1	53	1	1	1	-	-	1	0	Friday	0	0	-	1	-	0		1	1	2	5:25PM	S18, 12, 52.5	E178, 10, 06.8	26477	1059.08	2013-04-18
168	18/04/2013	A2	J1	11	1	Serua/Namosi	Navua	Galoa	S/N Qisa	Taunavo	8	0	0	-	5	1AT, 2TT, 3KT, 4TT, 5HT	6:37PM	2	25	1	1	1	-	-	1	1	Friday	1	1	-	1	-	0		1	1	2	6:42PM	S17, 15, 4.8	E178, 02, 49.1	26477	1323.85	2013-04-18
169	18/04/2013	J1	A2	11	1	Serua/Namosi	Navua	Galoa	S/N Qisa	Qarasarau	9	0	0	Qarasarau Village	5	1ES, 2SC, 3SV, 4KG, 5VW	6:54PM	1	49	1	1	1	-	-	1	1	Saturday	1	1	-	1	-	1	47	0	1	2	7:00PM	S18, 15, 38.2	E178, 02, 35.1	26477	1323.85	2013-04-18
170	19/04/2013	A2	J1	11	1	Serua/Namosi	Korousilou	Korovisilou	S/N Bulou	Sulosulo	10	0	2	-	5	1VL, 2LL, 3IL, 4JN, 5VL	7:52AM	1	23	1	1	1	-	-	1	0	-	0	1	-		-	1		1	1	2	7:55AM	S18, 14, 53.1	E177, 59, 04.2	26477	1323.85	2013-04-19
171	19/04/2013	J1	A2	11	1	Serua/Namosi	Navua	Korovisilou	S/N Bulou	Vunaniu	11	0	0	Vunaniu	4	1WD, 2MD, 3AD, 4UD	8:50AM	2	12	1	1	0	-	-	1	0	-	0	8	-	1	-	1	2	0	1	2	8:54AM	S18, 14, 05.9	E177, 51, 54.1	26477	1059.08	2013-04-19
172	19/04/2013	J1	A2	11	1	Serua/Namosi	Namuamua	Namuamua	S/N Aggie	Sabata	12	0	2	Sabata	6	1JT, 2AK, 3JS, 4LD, 5MN, 6SS	12:14PM	1	11	1	1	1	-	-	1	1	Sunday	1	0	-	1	-	0		0	1	2	12:17PM	S18, 06, 47.1	E178, 04, 22.2	26477	1588.62	2013-04-19
173	19/04/2013	A2	J1	11	1	Serua/Namosi	Navua	Veivatuloa	S/N Kosa	Veivatuloa	13	0	0	Lobau	7	1RK, 2MT, 3SK, 4MR, 5SK, 6TK, 7VK	5:05PM	1	31	1	1	0	-	-	1	0	Friday	0	1	-	0	6	1	1	0	1	2	5:08PM	S18, 11, 50.2	E178, 12, 57.2	26477	1853.39	2013-04-19			fine but with proper explanation by distributors
174	20/04/2013	J1	A2	11	1	Serua/Namosi	Namuamua	Navumikabi	S/N Viema	Navumikabi	14	0	0	Navurikabu	7	1PN, 2PT, 3MS, 4VU, 5KV, 6SD, 7TK	10:40AM	1	47	1	1	0	-	-	1	1	Friday	0	0	-	1	-	1	4	0	1	234	10:44AM	S18, 02, 36.3	E178, 04, 17.1	26477	1853.39	2013-04-20
175	20/04/2013	A2	J1	11	1	Serua/Namosi	Namuamua	Naqurawai	-	Naqurawai	15	0	0	Naqurawai Village	3	1PT, 2AVK, 3AF	11:51AM	2	21	1	1	1	-	-	1	0	Friday	1	1	-	1	-	1	7	1	1	2	11:56AM	S17, 38, 49.4	E178, 04, 28.7	26477	794.31	2013-04-20
176	2013-04-20	J1	A2	11	1	Serua/Namosi	Navua	Vafaaloa	S/N Rosa	Wainadoi	16	0	0	Wainadoi 1	2	1JM, 2WK	2:26PM	1	43	1	1	1	-	-	1	1	Thursday	1	0	-	1	-	-	7	0	1	2, 3	2:30PM	S18, 08, 39.7	E178, 15, 35.3
177	22/04/2013	S1	A1	12	3	Bua	Nabouwalu	Wainunu	-	Kubalua-Namalata	1	0	0	House H 8, Namalata, Kubalau	6	1BA, 2DV, 3BL, 4TS, 5KI, 6TV	4:15PM	1	59	1	1	1	-	-	1	1	Sunday	1	1	-	1	-	1	4	1	1	2	4:30PM	S16, 46, 03.1	E179, 05, 39.9	15375	922.5	2013-04-22
178	22/04/2013	S1	A1	12	3	Bua	Nabouwalu	Wainunu	-	Daria Village	2	0	0	House 10, Daria Village	5	1MV, 2ST, 3JN, 4BS, 5MC	5:20PM	2	21	1	1	1	-	-	1	1	Monday	1	1	-	1	-	1	46	1	1	2	5:35PM	S16, 46, 03.1	E179, 05, 39.9	15375	768.75	2013-04-22
179	22/04/2013	S1	A1	12	3	Bua	Nabouwalu	Wainunu	-	Naserwana	3	0	0	House 14, Nasorwana Village	5	1VR, 2AS, 3SM, 4JN, 5SS	6:29PM	1	52	1	1	1	-	-	1	1	Wednesday	1	1	-	1	-	1	7	1	1	2	6:36PM	S16, 55, 20.2	E178, 47, 31.3	15375	768.75	2013-04-22
180	23/04/2013	S1	A1	12	3	Bua	Nabouwalu	Nabouwalu	-	Nabouwalu Village	4	0	0	House 10, Nabouwalu Village	3	1AT, 2TV, 3LW	8:25AM	1	48	1	1	1	-	-	1	1	Saturday	1	0	-	1	-	0		1	1	2	8:34PM	S16, 55, 27.1	E178, 47, 08.2	15375	461.25	2013-04-23
181	23/04/2013	S1	A1	12	3	Bua	Nabouwalu	Nabouwalu	-	Nabouwalu Village	5	0	0	House 22, Navbuwalu Village	3	1WT, 2JW, 3MK	8:46AM	1	14	1	1	1	-	-	1	1	Saturday	1	1	-	1	-	1	4	1	1	2	8:52AM	S16, 55, 27.1	E178, 47, 08.2	15375	461.25	2013-04-23
182	23/04/2013	S1	A1	12	3	Bua	Nabouwalu	Nabouwalu	-	Nabouwalu Village	6	0	0	House 8, Navbuwalu Village	5	1SL, 2ML, 3TL, 4TD, 5TL	8:55AM	2	22	1	1	1	-	-	1	1	Friday	1	0	-	1	-	1	6	1	1	2	9:03Am	S16, 55, 27.1	E178, 47, 08.2	15375	768.75	2013-04-23
183	23/04/2013	A1	S1	12	3	BUa	Nabouwalu	Dama	-	Nasau Village	7	0	0	House 10, Nasau Village	4	1AR, 2TR, 3EM, 4JR	10:50AM	2	54	1	1	1	-	-	1	1	-	1	0	-	1	-	0		1	1	2	10:56AM	S16, 52, 23.9	E178, 38, 34.5	15375	615	2013-04-23
184	23/04/2013	A1	S1	12	3	Bua	Nabouwalu	Dama	-	Nasau Village	8	0	0	House 18, Nasau Village	10	1Sl, 2SV, 3AV, 4MM, 5MD, 6SD, 7TM, 8KQ, 9MB, 10JS	10:30AM	2	43	1	1	1	-	-	1	0	-	1	0	-	1	-	0		1	1	5	10:37AM	S16, 52, 24.5	E178, 38, 34.8	15375	1537.5	2013-04-23		cold
185	23/04/2013	A1	S1	12	3	Bua	Nabouwalu	Dama	-	Nasau	9	0	0	House 22, Nasau Village	3	1MM, 2LN, 3EC	10:40AM	2	70	1	1	1	-	-	1	1	-	1	0	-	1	-	0		1	1	5	10:44AM	S16, 52, 24.1	E178, 38, 35.1	15375	461.25	2013-04-23		cold
186	23/04/2013	A1	S1	12	3	Bua	Nabouwalu	Dama	-	Nasau	10	0	0	House 14, Nasau Village	10	1NR, 2QC, 3SR, 4MN, 5SB, 6ST, 7QC(Jnr), 8MW, 9NR, 10JV	10:00AM	2	65	1	1	1	-	-	1	1	-	1	1	-	1	-	0		1	1	2	11:05AM	S16, 52, 22.5	E178, 38, 33.5	15375	1537.5	2013-04-23
187	23/04/2013	S1	A1	12	3	Bua	Nabouwalu	Nabouwalu	-	Bua Village	11	0	0	House 25, Bua Village	6	1JS, 2RV, 3SN, 4TM, 5AT, 6MS	11:30AM	2	51	1	1	1	-	-	1	0	-	0	1	-	1	-	1	4	1	1	2	11:38AM	S16, 52, 23.1	E178, 38, 33.6	15375	922.5	2013-04-23
188	23/04/2013	S1	A1	12	3	Bua	Nabouwalu	Navakasiga	-	Navakasiga	12	0	0	House 4, Navaksiga	4	1MV, 2TL, 3AV, 4TB	12:51PM	2	25	1	1	1	-	-	1	1	Saturday	0	0	-	1	-	1	7	1	1	2	1:00PM	S16, 47, 07.9	E178, 37, 31.2	15375	615	2013-04-23
189	23/04/2013	S1	A1	12	3	Bua	Nabouwalu	Lekutu	-	Lekutu Village	13	0	0	House 6, Nakadnidni, Lekutu	4	1MV, 2IR, 3RR, 4MT	5:54PM	2	26	1	1	1	-	-	1	1	-	1	1	-	1	-	1	7	1	1	2	5:59PM	S16, 41, 17.8	E178, 42, 29.6	15375	615	2013-04-23
190	23/04/2013	S1	A1	12	3	Bua	Nabouwalu	Yadua N/Station	-	Yadua	14	0	0	House 34 Yadua Village	4	1MR, 2SY, 3MV, 4VL	2:40PM	1	32	1	1	1	-	-	1	1	-	1	1	-	1	-	1	7	1	1	2	2:45PM	S16, 48, 14.3	S178, 19, 15.7	15375	615	2013-04-23
191	23/04/2013	A1	S1	12	3	Bua	Nabouwalu	Lekutu	-	Lekutu Village	15	0	0	House 13 Nakadrudru Lekutu	6	1LT, 2VW, 3SK, 4RK, 5FK, 6VV	5:20PM	1	32	1	1	1	-	-	1	1	28/10/2012	1	1	-	1	-	1	17	1	1	2	5:25PM	S16, 41, 17.8	E178, 42, 29.8	15375	922.5	2013-04-23
192	2013-04-23	S1	A1	12	3	Nabouwalu	Lekutu	Nasarawaqa N/Station	-	Nasarawaqa	16	1	-	House 24 Nasorowaqa Village	6	1LR, 2SD, 3MS, 4SN, 5RR, 6VU	7:04PM	1	26	1	1	1	-	-	1	1	-	1	1	-	1	-	1	Village Nurse	1	1	2	7:08PM	S16, 38, 41.2	E178, 49, 28.6
193	19/04/2013	A1	S1	13	3	Savusavu	Rabi	Rabi	-	Uma	1	0	0	House 6, Uma Village	6	1KT, 2RT, 3ET, 4ME, 5JT, 6TK	2:30PM	1	51	1	1	1	-	-	1	1	-	1	1	-	1	-	1	7	1	1	2	2:37PM	S16, 29, 55.0	E179, 59, 16.8	34812	2088.72	2013-04-19
194	19/04/2013	A1	S1	13	3	Savusavu	Rabi	Rabi	-	Buakowikai	2	0	1	House 3, Buakowikai Village	2	1Tb, 2PB	3:15PM	2	57	1	1	1	-	-	1	1	27/10/2012	1	0	-	1	-	1	7	1	1	2	3:21PM	S16, 29, 54.7	E179, 59, 15.7	34812	696.24	2013-04-19
195	19/04/2013	A1	S1	13	3	Cakaudrove/Savusavu	Tukaresi	Kiva	-	Dromuninuku	3	0	1	House 2, Dromuninuku	4	1TK, 2FA, 3MT, 4LN	4:25PM	1	34	1	1	1	-	-	1	1	-	1	1	-	1	-	1	147	1	1	2	4:37PM	S16, 40, 09.3	E179, 52, 25.4	34812	1392.48	2013-04-19
196	19/04/2013	A1	S1	13	3	Savusavu	Tukaresi	Tukaresi	-	Nadugu	4	0	0	House 2 Nadugu Settlement	3	1KD, 2AD, 3SD	5:28PM	2	63	1	1	1	-	-	1	0	-	0	1	-	1	-	1	1	1	1	2	5:32PM	S16, 40, 09.6	E179, 52, 22.9	34812	1044.36	2013-04-19
197	19/04/2013	A1	S1	13	3	Savusavu	Natewa	Natewa	-	Naruarua	5	0	0	House 1 Naruarua Settlement	7	1AT, 2MB, 3SW, 4MV, 5KM, 6BT, 7JV	8:02AM	1	69	1	1	1	-	-	1	1	-	1	0	-	1	-	1	1	1	1	5	8:05AM	S16, 32, 06.7	E179, 47, 51.2	34812	2436.84	2013-04-19		no idea
198	20/04/2013	A1	S1	13	3	Cakaudrove	Savusavu	Nagigi	-	Naleba Pri.	6	0	0	House 4 Naleba Primary School	5	1TS, 2MS, 3FS, 4KS, 5RS	9:05AM	2	32	1	1	1	-	-	1	1	27/10/2012	1	0	-	1	-	1	1	1	1	2	9:13AM	S16, 34, 41.2	E179, 21, 48.3	34812	1740.6	2013-04-20
199	20/04/2013	A1	S1	13	3	Cakaudrove	Savusavu, Korotasere	Navakaka	-	Vunilage	7	0	0	House 3, Vunilagi Settlement	9	1MS, 2SS, 3SK, 4SM, 5SD, 6IT, 7KS, 8LD, 9VL	11:04AM	1	48	1	1	1	-	-	1	1	-	1	0	-	1	-	1	7	1	1	5	11:19AM	S16, 45, 54.0	E179, 27, 56.1	34812	3133.08	2013-04-20		no idea
200	20/04/2013	A1	S1	13	3	Caukadrove	Savusavu	Saqani	-	Naturu	8	0	1	House 14, Naturu Village	4	1TQ, 2ET, 3ST, 4P	1:35PM	1	39	1	1	1	-	-	1	1	-	1	0	-	1	-	1	17	1	1	2	1:30PM	S16, 25, 36.0	E179, 44, 54.9	34812	1392.48	2013-04-20
201	22/04/2013	A1	S1	13	3	Caukadrove	Savusavu	Savusavu	-	Vatukuro	9	0	0	House 1, Vatukuro Settlement	14	1SV, 2VV, 3MV, 4SV(No.2), 5TC, 6JR, 7SI, 8LR, 9MS, 10SS, 11LV, 12KV, 13LR, 14JV	9:20AM	2	29	1	1	1	-	-	1	0	-	0	0	-	1	-		1	1	1	2	9:28AM	S16, 48, 46.4	E179, 19, 00.4	34812	4873.68	2013-04-22
202	22/04/2013	A1	S1	13	3	Caukadrove	Savusavu	Savusavu	-	Tuarara	10	0	0	House 8, Turara Settlement	4	1TM, 2VK, 3WK, 4MR	10:30AM	1	34	1	1	1	-	-	1	1	28/10/2012	1	0	-	1	-	1	127	1	1	2	10:35AM	S16, 45, 53.1	E179, 22, 44.7	34812	1392.48	2013-04-22
203	22/04/2013	A1	S1	13	3	Caukadrove	Savusavu	Savusavu	-	Saniloaloa	11	0	0	House 10, Saniloaloa Village	3	1EG, 2MS, 3EG	11:20AM	1	40	8			-	-	1	8	-	0	0	-	1	-	1	6	1	1	2	11:25AM	S16, 45, 30.7	E179, 24, 19.41	34812	1044.36	2013-04-22
204	22/04/2013	A1	S1	13	3	Caukadrove	Savusavu	Savusavu	-	Moliwawa	12	0	0	House 2, Moliwawa Settlement	7	1PC, 2MD, 3JM, 4EM, 5KD, 6MM, 7MC	11:50AM	1	49	1	1	1	-	-	1	0	Sunday	0	1	-	1	-	1	7	1	1	2	11:55AM	S16, 45, 07.9	E179, 23, 23.4	34812	2436.84	2013-04-22
205	22/04/2013	A1	S1	13	3	Caukadrove	Savusavu	Savusavu	-	Nabaci	13	0	0	House 4 Nabaci Village	8	1It, 2JP, 3SB, 4LW, 5HM, 6IV, 7Em, 8PV	12:15PM	2	36	1	1	1	-	-	1	0	Friday	1	1	-	1	-	1	7	1	1	2	12:22PM	S16, 44, 07.1	E179, 21, 32.3	34812	2784.96	2013-04-22
206	22/04/2013	A1	S1	13	3	Caukadrove	Savusavu	Belego	-	Nukubolu Pri. Compound	14	0	0	House 3, Nukuboli Pri. Sch. Compound	3	1ML, 2TR, 3JM	12:57PM	2	53	1	1	0	-	-	1	0	-	0	1	-	1	-	0		1	1	2	1:05PM	S16, 40, 05.8	E179, 21, 03.0	34812	1044.36	2013-04-22
207	22/04/2013	A1	S1	13	3	Caukadrove	Savusavu	Nabalebale	-	Batibalavu Pri. Compound	15	0	0	House 4, Batibalavu Pri. Sch. Compound	5	1PS, 2Al, 3JB, 4TW, 5WK	1:50PM	1	33	1	1	0	-	-	1	8	-	0	0	-	1	-	0		1	1	2	1:52PM	S16, 39, 42.9	E179, 21, 02.9	34812	1740.6	2013-04-22
208	2013-04-22	A1	S1	13	3	Caukadrove	Savusavu	Nakorovatu	-	Bibia Settlement	16	0	0	House 7, Bibia Settlement	7	1TQ, 2VL, 3JK, 4AS, 5WT, 6SN, 7MT	3:03PM	2	39	1	1	1	-	-	1	1	-	1	1	-	1	-	1	1, 7	1	1	No idea	3:09PM	S16, 46, 02.4	E179, 05, 40.2
209	02/05/2013	J1	F1	14	3	Taveuni	Vuna Medical area	Vuna Nursing	S/N Sera	Korovoi Village	1			Korovoi Village	5	1RR, 2IV, 3PB, 4LM, 5LN	4:14PM	2	51	0			1	-	1	0	Tuesday	0	1	-	1	-	1	4	0	1	2	4:17PM	S16, 58, 12.6	E179, 53, 41.1	16401	820.05	2013-05-02
210	02/05/2013	J1	F1	14	3	Taveuni	Vuna Medical area	Vuna Nursing	S/N Sera	Kanacea Village	2			Kanacea Village	5	1PS, 2KQ, 3ST, 4TM, 5MR	4:00PM	1	12	1	1	1	-	-	1	0	-	1	1	-	0	-	0		0	1	2	4:05PM	S16, 58, 15.7	E179, 53, 44.5	16401	820.05	2013-05-02
211	02/05/2013	F1	J1	14	3	Taveuni	Vuna Medical area	Vuna Nursing	S/N Sera	Vuna (Kanacea Village)	3			Kanacea Village	4	1VS, 2AS, 3SV, 4FS	3:51PM	2	49	1	1	1	-	-	1	0	Saturday	1	0	-	1	-	1	47	0	1	2	3:54PM	S16, 58, 16.6	E179, 53, 50.4	16401	656.04	2013-05-02
212	03/05/2013	F1	J1	14	3	Taveuni	Qamea Medical Area	Bouma	S/N Kirisitiana B	Bouma (Korovou Village)	4			Korovou Village	9	1IM, 2AT, 3MW, 4ME, 5PK, 6AF, 7PM, 8SN, 9KM	11:18AM	1	39	1	1	1	-	-	1	1	Saturday	1	1	-	1	-	1	4	0	1	2	11:21AM	S16, 49, 21.1	E179, 52, 21.6	16401	1476.09	2013-05-03
213	03/05/2013	J1	F1	14	3	Taveuni	Qamea Medical Area	Bouma N/S	S/N Sera N	Vidawa	5			Vidawa	4	1FC, 2AC, 3DT, 4FU	11:49AM	1	12	1	1	1	-	-	1	0	Saturday	1	1	-	1	-	1	7	0	0	4	11:54AM	S16, 49, 08.7	E179, 52, 02.2	16401	656.04	2013-05-03
214	03/05/2013	F1	J1	14	3	Taveuni	Qamea Medical Area	Bouma Zone	S/N Kirisitiana B	Qeleni	6			Qeleni Village	5	1SM, 2AN, 3FG, 4JB, 5EP	12:50PM	1	11	1	1	1	-	-	1	1	Friday	1	0	-	1	-	1	4	0	1	1	12:54PM	S16, 45, 33.4	E179, 51, 34.0	16401	820.05	2013-05-03
215	03/05/2013	J1	F1	14	3	Taveuni	Waiyevo Zone 1	Waiyevo Zone 1	S/N Vilisi T	Sisila	7			Sisila	5	1Am, 2BN, 3SA, 4AA, 5SA	1:39PM	1	24	1	1	1	-	-	1	0	Friday	0	1	-	1	-	0		0	0	24	1:46PM	S16, 42, 38.1	E179, 54, 57.1	16401	820.05	2013-05-03
216	03/05/2013	J1	F1	14	3	Taveuni	Waiyevo Zone 1	Waiyevo Zone 1	S/N Vilisi T	Lamini	8			Lamini	1	1SD	2:00PM	2	52	1	1	1	-	-	1	0	Friday	1	1	-	1	-	1	6	1	1	2	2:03PM	S16, 45, 58.4	E179, 57, 5.7	16401	164.01	2013-05-03
217	03/05/2013	F1	J1	14	3	Taveuni	Waiyevo Zone 2	Waiyevo Zone 2	S/N Setaita	Nasarata	9			Nasarata	4	1MM, 2LS, 3PD, 4MS	2:12PM	2	60	1	1	1	-	-	1	0	Friday	1	0	-	1	-	1	1	1	0	2	2:14PM	S16, 46, 14.4	E179, 58, 09.5	16401	656.04	2013-05-03
218	03/05/2013	F1	J1	14	3	Taveuni	Waiyevo Zone 1	Waiyevo Zone 1	S/N Vilisi T	Vuniuto	10			Vuniuto	4	1PV, 2SV, 3RW, 4MA	2:56PM	2	13	1	1	1	-	-	1	1	Thursday	1	0	-	1	-		6	0	1	2	3:01PM	S16, 47, 13.9	E179, 59, 12.9	16401	656.04	2013-05-03
219	03/05/2013	J1	F1	14	3	Taveuni	Waiyevo Zone 2	Waiyevo Zone 2	S/N Setaita	Naulutua	11			Naulutua	5	1AA, 2MV, 3JR, 4LU, 5SG	3:54PM	2	19	1	1	0	-	-	1	1	Saturday	1	1	-	1	-	0		1	1	24	3:57PM	S16, 47, 48.9	E179, 59, 58.1	16401	820.05	2013-05-03
220	03/05/2013	J1	F1	14	3	Taveuni	-	Waiyevo Zone 2	S/N Setaita	Waiyevo Govt. Quarters	12			Waiyevo Govt. Quarters	5	1RR, 2CP, 3AP, 4Rp, 5SL	4:07PM	1	15	1	1	1	-	-	1	0	Friday	1	0	-	1	-	0		1	1	2	4:10PM	S16, 47, 51.0	E179, 59, 48.6	16401	820.05	2013-05-03
221	04/05/2013	F1	J1	14	3	Taveuni	Vuna Medical area	Yacata NS	S/N Bakelesi	Yacata Island	13			Yacata Village	5	1CB, 2VK, 3PL, 4LV, 5OL	8:51AM	1	10	1	1	1	-	-	1	0	-	1	0	-	0	1	1	4	0	1	2	8:56AM	S17, 15, 36.6	E179, 30, 25.9	16401	820.05	2013-05-04
222	03/05/2013	J1	F1	14	3	Taveuni	-	Qamea	S/N Ilisepeci R	Nadilo	14			Nadilo	4	1Sk, 2MT, 3RC, 4SD	3:26PM	2	33	1	1	0	-	-	1	0	-	0	0	-	1	-		7	1	1	2	3:30PM	S16, 47, 28.0	E179, 46, 44.0	16401	656.04	2013-05-03
223	04/05/2013	F1	J1	14	3	Taveuni	Qamea	Qamea	S/N Ilisepeci R	Naivivi	15			Navivi	3	1VN, 2ST, 3NW	4:07PM	1	54	1	0	1	-	3	0		-			Fishing	1	-	0	67	1	1	2	4:10PM	S16, 46, 14.0	E179, 47, 18.7	16401	492.03	2013-05-04				8
224	2013-05-03	J1	F1	14	3	Taveuni	Waiyevo Zone 2	Waiyevo Zone 2	S/N Ilisepeci R	Tavuki Village	16	-	1	Tavuki Village	8	1MT, 2NB, 3RQ, 4ST, 5KK, 6PS, 7MF, 8MY	6:15PM	2	16	1	1	0	-	-	1	0	Friday	0	0	-	1	-	0	-	1	1	2	6:20PM	S16, 48, 23.3	E179, 59, 48.4
225	20/04/2013	A1	S1	15	3	Macuata	Macuata	Lagi	-	Vitina AG Compound	1	0	1	Vitina AG Compound	4	1TW, 2K, 3M, 4V	3:37PM	1	50	1	1	1	-	-	1	1	-	1	1	-	1	-	1	7	1	1	2	3:48PM	S16, 18, 16.1	E179, 45, 21.5	74441	2977.64	2013-04-20
226	20/04/2013	A1	S1	15	3	Macuata	Macuata	Wainikoro	-	Coqeloa	2	0	0	Coqeloa Settlement 9	7	1BB, 2SP, 3RD, 4MD< 5SS, 6SP, 7SD	5:00PM	1	10	1	1	1	-	-	1	0	28/09/2012	1	8	-	1	-	1	7	1	1	2	5:10PM	S16, 18, 14.9	E179, 42, 22.4	74441	5210.87	2013-04-20
227	23/04/2013	A1	S1	15	3	Macuata	Lambasa	Dreket N/Station	-	Dreketi Central	3	0	0	House 3, Dreketi Central	4	1KK, 2NC, 3MB, 4ED	11:01AM	1	26	1	1	1	-	-	0		-			-	1	-	1	7	1	1	2	11:06AM	S16, 35, 32.8	E179, 54, 09.0	74441	2977.64	2013-04-23
228	23/05/2013	A1	S1	15	3	Macuata	Seqaqa	Seqaqa	-	Vesidrua Village	4	0	0	House 4, Vesidrua Village	10	1PV, 2SV, 3EB, 4VM, 5PV (Jnr), 6AA, 7SD, 8SV(Jnr), 9MS, 10MB(Jnr)	1:05PM	1	65	1	1	1	-	-	1	1	-	0	0	-	1	-	1	1	0	1	5	1:09PM	S16, 33, 32.2	E179, 07, 59.1	74441	7444.1	2013-05-23		no idea
229	25/04/2013	S1	A1	15	3	Macuata	Macuata	Seaqaqa	-	Buavoli (Seaqaqa Zone 2)	5	0	0	-	8	1NS, 2MT, 3JR, 4TD, 5AR, 6VK, 7LC, 8MV	2:14PM	1	25	1	1	1	-	-	1	1	-	1	0	-	1	-	1	7	1	1	2	2:20PM	S16, 29, 55.6	E179, 06, 02.4	74441	5955.28	2013-04-25
230	24/04/2013	A1	S1	15	3	Macuata	Macuata	Waigele	-	Waigele	6	0	0	-	6	1J, 2V, 3M, 4M, 5T, 6F	3:20PM	2	46	1	1	1	-	-	1	1	-	1	0	-	1	-	1	2	1	1	2	3:25PM	S16, 26, 47.8	E179, 19, 4.06	74441	4466.46	2013-04-24
231	25/04/2013	S1	A1	15	3	Macuata	Labasa	Labasa	-	Wailevy (Zone 7)	7	0	0	-	6	1KS, 2MT, 3SM, 4ST, 5GS, 6AV	3:02PM	2	10	1	1	1	-	-	1	1	27/09/2012	1	0	-	1	-	1	7	1	1	2	3:12PM	S16, 26, 04.0	E179, 19, 39.3	74441	4466.46	2013-04-25
232	26/04/2013	S1	A1	15	3	Macuata	Macuata	Labasa	-	Vuniika Zone 3 - Dama Settlement	8	0	0	-	8	1L, 2E, 3S, 4P, 5J, 6M, 7J, 8V	9:45AM	1	22	1	1	0	-	-	1	0	-		1	-	1	-	1	6	1	1		9:51AM	S16, 26, 04.3	E179, 22, 07.6	74441	5955.28	2013-04-26
233	26/04/2013	S1	A1	15	3	Macuata	Labasa	Labasa	-	Vunivau Village (Zone 4)	9	0	0	-	6	1MT, 2SB, 3SD, 4SB(Jnr), 5MM, 6SS	10:08AM	2	46	1	1	1	-	-	1	1	27/09/2012	0	0	-	1	-	1	2	1	1	2	10:17AM	S16, 26, 04.3	E179, 22, 07.6	74441	4466.46	2013-04-26
234	26/04/2013	S1	A1	15	3	Macuata	Labasa	Labasa	-	Boca Settlement	10	0	1	Boca Settlement	4	1BW, 2LW, 3KK, 4KN	10:43AM	2	63	1	1	1	-	-	1	0	27/09/2012	0	0	-	1	-			0	1	2	10:49AM	S16, 26, 14.3	E179, 25, 53.2	74441	2977.64	2013-04-26
235	26/04/2013	S1	A1	15	3	Macuata	Macuata	Labasa	-	Bouma Settlement (Batinikama Zone 2)	11	0	0	-	5	1ST, 2KM, 3VR, 4IT, 5LT	11:30AM	2	21	1	1	1	-	-	1	1	Saturday	0	0	-	1	-	1	123	1	1		11:38AM	S16, 26, 03.2	E179, 22, 27.1	74441	3722.05	2013-04-26
236	26/04/2013	S1	A1	15	3	Macuata	Labasa	Labasa	-	(Korotari Zone 6) Wairara Settlement	12	0	0	-	3	1NA, 2ZB, 3ZG	12:18PM	2	16	1	1	0	-	-	0	1	27/09/2012	1	1	-	1	-	0		1	1	2	12:23PM	S16, 26, 03.2	E179, 22, 27.1	74441	2233.23	2013-04-26
237	26/04/2013	S1	A1	15	3	Macuata	Labasa	-	-	Nakama Village	13	0	0	-	9	1VN, 2SD, 3LB, 4EB, 5ID, 6ID, 7SN, 8SL, 9MT	12:56PM	1	68	1	1	1	-	-	1	1	-	1	1	-	1	-	0		1	1	2	1:02PM	S16, 26, 03.2	E179, 22, 27.1	74441	6699.69	2013-04-26
238	26/04/2013	S1	A1	15	3	Macuata	Labasa	Labasa	-	Nasea Zone 4 - Namara Village	14	0	0	-	6	1GQ, 2MQ, 3KD, 4PV, 5JT, 6EQ	1:28PM	2	22	1	1	1	-	-	1	1	27/09/2012	1	0	-	1	-	1	6	1	1	2	1:33PM	S16, 26, 03.2	E179, 22, 27.1	74441	4466.46	2013-04-26
239	27/04/2013	S1	A1	15	3	Macuata	Macuata	Labasa	-	Vuninuku Village Cikobia	15	0	0	-	9	1Sm, 2SD, 3NL, 4LD, 5AW, 6LD, 7KW, 8SR, 9KW	11:25AM	1	75	1	1	1	-	-	1	1	Sunday	1	0	-	1	-	1	7	1	1	2	11:34AM	S15, 45, 19.2	E179, 53, 21.9	74441	6699.69	2013-04-27
240	2013-04-29	S1	A1	15	3	Macuata	Labasa	Naduri	-	Kia Nursing Station -Yaro Village	16	0	0	-	6	1SV, 2ED, 3AV, 4RR, 5TM, 6SC	10:45AM	1	33	1	1	1	-	-	1	1	Saturday	1	1	-	1	-	1	1, 4, 7	1	1	2	10:52AM	S16, 14, 10.7	E179, 05, 37.1
241	24/04/2013	J1	F1	16	2	Kadavu	Davigele	Nalotu Nursing	SN Merewai Sala	Yawe District School	1	0	0	Yawe District School	2	1KD, 2SD	4:31PM	1	28	1	1	1	-	-	1	1	Thursday	0	0	-	1	-	1	7	1	1	4	4:34PM	S19, 04, 17.2	E178, 03, 00.5	10911	218.22	2013-04-24
242	24/04/2013	J1	F1	16	2	Kadavu	Davigele	Nalotu Nursing	SN Merewai Sala	Baravi	2	2	0	Baravi	6	1VD, 2RN, 3ST, 4SI, 5ID, 6RV	4:49PM	2	4	1	1	1	-	-	1	1	Saturday	0	0	-	1	-	1	1	1	1	2	5:10PM	S19, 04, 43.0	E178, 01, 58.0	10911	654.66	2013-04-24
243	24/04/2013	J1	F1	16	2	Kadavu	Davigele	Nalotu Nursing	SN Merewai Sala	Kasovou Village	3	0	0	Korovou Village	3	1DS, 2JT, 3LV	5:37PM	2	22	1	1	0	-	-	1	0	Sunday	0	0	-	1	-	1	7	1	0	2	-	-	-	10911	327.33	2013-04-24
244	24/04/2013	F1	J1	16	2	Kadavu	Vunisea	Soso	SN Ro Iva	Naceva District School	4	0	0	Nacava District School	123	-	8:34AM	2	13	1	1	0	-	-	1	0	Friday	0	0	-	1	-	1	10	0	0	3	8:39AM	S19, 00, 59.3	E178, 19, 37.3	10911	13420.5	2013-04-24
245	25/04/2013	J1	F1	16	2	Kadavu	Vunisea	Soso Nursing	SN Ro Iva	Soso Village	5	0	0	Soso Village	4	1VD, 2DN, 3LQ, 4SU	9:18AM	2	16	1	1	1	-	-	1	1	Saturday	0	0	-	1	-	1	7	0	0	2	9:22AM	S19, 00, 49.3	E178, 19, 11.4	10911	436.44	2013-04-25
246	28/04/2013	F1	J1	16	2	Kadavu	Vunisea	Vunisea	SN Samueli	Solodamu Village	6	0	0	Solodamu Village	6	1KV, 2SN, 3JL, 4MT, 5ST, 6KV	11:21AM	1	29	1	1	1	-	-	1	1	Sunday	1	1	-	1	-	1	7	0	1	2	11:24AM	S19, 04, 38.6	E178, 07, 09.11	10911	654.66	2013-04-28
247	25/04/2013	F1	J1	16	2	Kadavu	Vunisea	Vunisea Hospital	SN Samueli	Wainsomo Village	7	0	1	Waisomo Village	6	1WM, 2EV, 3TV, 4SN, 5WN, 6MK	11:52AM	2	5	1	1	1	-	-	1	1	Sunday	1	0	-	1	-	1	1	1	1	2	11:56AM	S19, 04, 59.0	E178, 06, 47.3	10911	654.66	2013-04-25
248	25/04/2013	J1	F1	16	2	Kadavu	Vunisea	Ravitaki Nursing	SN Pasepa	Uvani Village	8	0	0	Uvani Village	10	1IS, 2VS, 3RV, 4MM, 5SM, 6MM, 7AV, 8ES, 9KV, 10MT	1:02PM	1	4	1	1	1	-	-	1	1	Sunday	1	0	-	1	-	1	47	0	1	2	1:08PM	S19, 09, 02.9	E178, 08, 47.1	10911	1091.1	2013-04-25
249	25/04/2013	J1	F1	16	2	Kadavu	Davigele	Davigele Nursing	SN Varanisese	Nasau Village	9	0	0	Nasau Village	6	1Rt NT, 2VT, 3MD, 4KN, 5VB	2:58PM	1	39	1	1	1	-	-	1	0	Sunday	0	0	-	1	-	1	47	1	1	2	3:01PM	S19, 08, 30.3	E178, 00, 05.5	10911	654.66	2013-04-25
250	25/04/2013	F1	J1	16	2	Kadavu	Davigele	Davigele	SN Varanisese	Nabukelevu-i-ra Village	10	0	0	Nabukelvu-i-ra Village	7	1SD, 2IW, 3TB, 4AS, 5SD, 6KD, 7MV	4:02PM	1	17	1	1	1	-	-	1	1	Friday	1	0	-	1	-	0		0	0	2	4:05PM	S19, 07, 39.2	E177, 57, 15.8	10911	763.77	2013-04-25
251	26/04/2013	J1	F1	16	2	Kadavu	Gasele	Kavala Nursing	SN Sisilia	Vinisei District School	11	0	0	Vunisea District School	3	1LT, 2ST, 3TT	9:15AM	2	31	1	1	1	-	-	1	0	Sunday	0	1	-	1	-	1	7	0	1	2	9:18AM	S18, 58, 51.8	E178, 16, 31.5	10911	327.33	2013-04-26
252	26/04/2013	J1	F1	16	2	Kadavu	Kavala	Gasele Nursing	SN Unaisi T	Lawaki Village	12	0	0	Lawaki Village	4	1MS,2LT, 3MV, 4NT	10:35AM	1	2	1	1	0	-	-	1	0	Sunday	0	0	-	1	-	1	7	0	1	2	10:38AM	S18, 59, 04.4	E178, 24, 28.3	10911	436.44	2013-04-26
253	26/04/2013	J1	F1	16	2	Kadavu	Kavala	Vacalea Nursing	SN Keresi	Lavadi Village	13	0	0	Lavadi Village	6	1ET, 2AM, 3MB, 4ET, 5SD, 6MB	11:56AM	1	40	1	1	1	-	-	1	1	Sunday	1	1	-	1	-	1	47	1	1	2	12:00PM	S19, 01, 05.0	E178, 24, 41.7	10911	654.66	2013-04-26
254	26/04/2013	F1	J1	16	2	Kadavu	Kavala	Naqara Village	SN Salote	Vabea Village	14	0	0	Vabea Village	5	1UT, 2VT, 3LG, 4WA, 5TL	12:58PM	2	30	1	1	1	-	-	1	1	Sunday	1	1	-	1	-	1	47	0	1	2	1:00PM	S18, 55, 20.3	E178, 28, 31.1	10911	545.55	2013-04-26
255	26/04/2013	F1	J1	16	2	Kadavu	Kavala	Kavala	SN Unaisi T	Nakaugasele Village	15	0	0	Nakaugasele Village	4	1UN, 2AL, 3LJ, 4JD	2:55PM	2	12	1	1	1	-	-	1	1	Sunday	1	0	-	1	-	1	7	1	1	2	2:58PM	S18, 57, 10.7	E178, 22, 41.7	10911	436.44	2013-04-26
256	2013-04-27	J1	F1	16	2	Kadavu	Vunisea	Vunisea Hospital	SN Louni Cama	Namalata Village	16	2	1	Namalata Village	6	1JB, 2OF, 3MB, 4SN, 5ST, 6AQ	8:35AM	1	18	1	1	1	-	-	1	1	Sunday	1	0	-	1	-	1	4	0	1	4	8:38AM	S19, 03, 29.7	E178, 09, 19.1
257	24/04/2013	L1	A2	17	2	Lomaiviti	Ovalau	Levuka	Mereani Buso	Raratabu	1	0	0	Raratabu Government Quarters 36	2	1KD, JL	4:15PM	2	24	1	1	1	-	-	1	1	-	1	0	-	1	-	1	7	1	1	2	4:19PM	S17, 40, 18.1	E178, 49, 55.8	15527	310.54	2013-04-24
258	24/04/2013	L1	A2	17	2	Lomaiviti	Ovalau	Levuka	Mereani Buso	Vagadaci Village	2	0	0	Vunisei House, Vagadaci Village	2	1MS, 2MS	4:00PM	2	24	1	1	1	-	-	1	1	-	1	0	-	1	-	0		8	1	4	4:17PM	S17, 40, 21.7	E178, 41, 50.3	15527	310.54	2013-04-24
259	24/04/2013	L1	A2	17	2	Lomaiviti	Ovalau	Levuka	Mereani Buso	Vuma	3	0	0	Durudamanu House, Vuma Village	6	1EV, 2GV, 3JB, 4ER, 5SK, 6RU	3:20PM	2	47	1	1	1	-	-	1	1	-	1	0	-	1	-	0		8	1	2	3:26PM	S17, 39, 26.63	E179, 49, 44.19	15527	931.62	2013-04-24
260	24/04/2013	L1	A2	17	2	Lomaiviti	Ovalau	Levuka	Mereani Buso	Waitovu	4	0	0	Vuniwi House, Waitovu Village	5	1JS, 2EM, 3VF, 4TK, 5SL	3:40PM	2	12	1	1	0	-	-	1	1	-	1	0	-	1	-	0		1	1	2	3:46PM	S17, 39, 54.2	E178, 49, 45.5	15527	776.35	2013-04-24
261	25/04/2013	L1	A2	17	2	Lomaiviti	Ovalau	Bureta	Teisa Ranadi	Vuniisavu	5		1	Vuniisavu Village	2	1TL, 2RM	10:09AM	1	65	1	1	1	-	-	1	0	-	1	0	-	1	-	0		0	1	23	10:15AM	S17, 41, 24.3	E178, 47, 35.9	15527	310.54	2013-04-25
262	25/04/2013	L1	A2	17	2	Lomaiviti	Ovalau	Bureta	Teisa Ranadi	Tukuta	6	0	0	Valekau House, Tukuta Village	5	1GD, 2MB, 3LD, 4AD, 5SB	10:25AM	2	44	1	1	1	-	-	1	1	-	1	0	-	1	-	1		0	0	2	10:29AM	S17, 41, 51.3	E178, 47, 11.4	15527	776.35	2013-04-25
263	25/04/2013	L1	A2	17	2	Lomaiviti	Ovalau	Bureta	Teisa Ranadi	Viro	7	0	0	Viro Village	5	1VC, 2VT, 3EV, 4AH, 5KV	9:40AM	2	44	1	1	1	-	-	1	1	-	1	0	-	1	-	0		1	1	4	9:47AM	S17, 39, 59.2	E178, 44, 46.2	15527	776.35	2013-04-25
264	25/04/2013	L1	A2	17	2	Lomaiviti	Ovalau	Bureta	Teisa Ranadi	Waiviavia Settlement	8	0	0	Waiviavia Settlement	3	1ED, 2LD, 3ED(Jnr)	10:41AM	2	60	1	1	1	-	-	1	1	-	1	0	-	1	-	1		0	1	2	10:46AM	S17, 42, 00.8	E178, 46, 53.8	15527	465.81	2013-04-25
265	28/04/2013	L1	A2	17	2	Lomaiviti	Ovalau	Qalivakabua	Unaisi Saqacala	Bunika	9	0	0	Sawailau House, Bunika	6	1JP, 2LP, 3JP(Jnr), 4KP, 5TP, 6MP	11:20AM	2	43	1	1	1	-	-	1	1	-	1	0	-	1	-	0		8	1	2	11:26AM	S17, 42, 28.7	E178, 49, 57.2	15527	931.62	2013-04-28
266	26/04/2013	L1	A2	17	2	Lomaiviti	Ovalau	Qalivakabua	Unaisi Saqacala	natuvu	10	0	0	Natuvu Settlement	3	1FB, 2PB, 3MT	11:13AM	2	28	1	1	1	-	-	1	1	-	1	1	-	1	-	1	4	0	0	2	11:18AM	S17, 42, 13.4	E178, 50, 01.6	15527	465.81	2013-04-26
267	25/04/2013	L1	A2	17	2	Lomaiviti	Ovalau	Qalivakabua	Unaisi Saqacala	Nasonaso	11	0	0	Nasonaso Settlement	3	1LM, 2VM, 3SM	11:05AM	2	48	1	1	1	-	-	1	1	-	1	0	-	1	-	1	7	1	1	3	11:08AM	S17, 40, 59.6	E178, 49, 43.3	15527	465.81	2013-04-05
268	25/04/2013	L1	A2	17	2	Lomaiviti	Ovalau	Qalivakabua	Unaisi Saqacala	Nukuloaloa	12	0	0	Nukiloaloa House, Nukiloaloa Settlement	6	1MK, 2FK, 3KB, 4SV, 5SC, 6VT	11:28AM	1	17	1	1	1	-	-	1	1	-	1	0	-	1	-	0		0	1	2	11:32AM	S17, 42, 09.9	E178, 50, 01.7	15527	931.62	2013-04-25
269	24/04/2013	L1	A2	17	2	Lomaiviti	Ovalau	Makosai	-	Dalice	13	0	0	Quarters 4 Fisheries Compound, Dalice, Makosai	6	1KL, 2VM, 3LK, 4TN, 5ED, 6VK	10:40AM	1	22	1	1	1	-	-	0		-			-	1	-	1	6	0	0	2	10:45AM	S17, 26, 26.91	E178, 57, 15.4	15527	931.62	2013-04-24				2
270	24/04/2013	L1	A2	17	2	Lomaiviti	Sau	Nawaikama	Atelini	Somosomo	14	0	0	Navakavouia House, Somosomo Village	7	1JW, 2SV, 3EV, 4JT, 5IT, 6JB, 7TY	8:10AM	1	46	1	1	1	-	-	1	1	-	0	0	-	1	-	1	47	1	1	2	8:17AM	S18, 00, 39.74	E179, 14, 26.09	15527	1086.89	2013-04-24
271	23/04/2013	L1	A2	17	2	Lomaiviti	Sau	Qarani	-	Vanuso	15	0	0	Vanuaso Village, Sau	3	1AT, 2AC, 3IY	3:55PM	1	56	1	1	1	-	-	1	0	-	0	0	-	1	-	0		1	1	2	3:59PM	S17, 57, 58.6	E179, 18, 45.7	15527	465.81	2013-04-23
272	2013-04-23	L1	A3	17	2	Lomaiviti	Sau	Qarani	Ana Vateitei	Bulu	16	0	0	Bulu Circuit School	2	1KR, 2KY	5:10PM	1	53	1	1	1	-	-	1	1	-	1	0	-	1	-	1	7	1	1	2	5:17PM	S18, 04, 23.23	E179,20, 59.2
273	14/05/2013	L1	A2	18	2	Lomaloma	Lomaloma	Cicia	Luisa Mereseni Nuqarvuqa	Mabula	1	0	1	Mabula Village, Cicia	5	1PR, 2AL, 3MT, 4NR, 5ML	10:25AM	1	19	1	1	1	-	-	1	1	27/10/2012	0	0	-	0	3	0		8	1		10:29AM	S17, 46, 09.3	E178, 19, 55.3	3218	160.9	2013-05-14
274	27/05/2013	L1	A2	18	2	Lomaloma	Lomaloma	Lomaloma	Emele Rabou	Lomaloma Village	1	0	2	Qibajila House, Lomaloma	2	1SV, 2SV	9:35AM	1	66	1	1	1	-	-	1	1	28/10/2012	0	0	-	1	-	0		0	1	2	9:39AM	S17, 17, 23.4	E178, 59, 18.7	3218	64.36	2013-05-27
275	15/05/2013	L1	A2	18	2	Lomaloma	Lomaloma	Cicia	Luisa Mereseni Nuqarvuqa	Lomati	2	0	0	Suweni House, Lomati	4	1AL, 2LM, 3tb, 4lm	10:32AM	2	52	1	1	0	-	-	0	0	26/10/2012	0	1	-	1	-	1		1	1	2	10:40am	s17, 43, 58.11	E179, 17, 43.00	3218	128.72	2013-05-15
276	27/05/2013	L1	A2	18	2	Lomaloma	Lomaloma	Lomaloma	Emele Rabou	Lomaloma Village	2	0	0	Soteniivatu House, Lomaloma Village	5	1VV, 2ST, 3JJ, 4VV, 5IS	9:41AM	2	53	0			1	4	1	1	28/10/2012	1	0	-	1	-	0		1	1	2	9:46AM	S17, 17, 22.5	E178, 59, 19.2	3218	160.9	2013-05-27	recieved at another place
277	15/05/2013	L1	A2	18	2	Lomaloma	Lomaloma	Cicia	Luisa Mereseni Nuqarvuqa	Natokalau	3	0	0	Natokalau Village	3	1IT, 2AS, 3SQ	11:20AM	2	48	1	1	1	-	-	1	1	25/10/2012	0	1	-	1	-	1	4	0	1	2	11:30AM	S17, 44, 32.3	E178, 16, 53.6	3218	96.54	2013-05-15
278	27/05/2013	L1	A2	18	2	Lomaloma	Lomaloma	Lomaloma	-	Lomaloma Village	3	0	0	Mualevu House, Lomaloma	4	1JD, 2WK, 3MV, 4JL	9:55AM	1	67	0			1	4	1	1	28/10/2012	1	0	-	1	-	1	7	1	1	4	10:01AM	S17, 17, 22.1	E178, 59, 18.7	3218	128.72	2013-05-27	recieved at another place
279	16/05/2013	L1	A2	18	2	Lomaloma	Lomaloma	Cicia	Luisa Mereseni Nuqarvuqa	Tarakua	4	0	0	Soneulu House, Tarakua	7	1KR, 2KV, 3SS, 4TL, 5SY, 6SS, 7ST	9:55AM	1	46	1	1	1	-	-	1	1	28/10/2012	0	0	-	1	-	1	711	1	1	2	10:01AM	S17, 43, 32.5	E178, 19, 51.4	3218	225.26	2013-05-16					annual routine
280	27/05/2013	L1	A2	18	2	Lomaloma	Lomaloma	Lomaloma	Emele Rabou	Lomaloma Village	4	0	0	Nukutolu Comolema Village	2	1IV, 2PT	10:02AM	1	54	1	1	1	-	-	1	1	28/10/2012	1	0	-	1	-	1	7	1	1	2	10:07AM	S17, 17, 20.4	E178, 59, 17.6	3218	64.36	2013-05-27
281	27/05/2013	L1	A2	18	2	Lomaloma	Lomaloma	Lomaloma	Emele Rabou	Lomaloma Village	5	0	0	Nabui House, Lomaloma Village	2	1LS, 2KB	10:09AM	2	81	1	1	0	-	-	1	1	-	1	0	-	1	-	1	4	8	1	2	10:15AM	S17, 17, 21.16	E178, 59, 17.9	3218	64.36	2013-05-27
282	27/05/2013	L1	A2	18	2	Lomaloma	Lomaloma	Lomaloma	Emele Rabou	Lomaloma Village	6	0	0	Naulavatu House Lomaloma Village	3	1PL, 2NW, 3VS	10:24AM	2	42	1	1	1	-	-	1	1	28/10/2012	1	0	-	1	-	1	4	1	1	1	10:28AM	S17, 17, 21.6	E178, 59, 15	3218	96.54	2013-05-27
283	27/05/2013	L1	A2	18	2	Lomaloma	Lomaloma	Lomaloma	Emele Rabou	Lomaloma Village	7	0	0	Korotuba House, Lomaloma	1	1AD	10:32AM	2	88	0			1	4	1	1	-	1	1	-		-	0		0	0		10:37AM	S17, 17, 24.1	E178, 59, 17.8	3218	32.18	2013-05-27	recieved at another place
284	27/05/2013	L1	A2	18	2	Lomaloma	Lomaloma	Lomaloma	Emele Rabou	Lomaloma Village	8			Naitavoi	5	`1IC, 2MF, 3VG, 4AS, 5Vl	10:40AM	2	30	1	1	1	-	-	1	1	Sunday	1	0	-	1	-	1	4	0	0	2	10:45AM	S17, 17, 25.2	E178, 59, 17.4	3218	160.9	2013-05-27
285	27/05/2013	L1	A2	18	2	Lomaloma	Lomaloma	Lomaloma	Emele Rabou	Lomaloma Village	9	0	0	Vuniseasea House	5	1JA, 2MC, 3LS, 4EL, 5SR	10:46AM	2	48	1	1	1	-	-	1	1	28/10/2012	0	0	-	1	-	0		8	1	2	10:51AM	S17, 17, 24.4	E178, 59, 16.1	3218	160.9	2013-05-27
286	27/05/2013	L1	A2	18	2	Lomaloma	Lomaloma	Lomaloma	Emele Rabou	Lomaloma Village	10	0	0	Nauluvatu	7	1MQ, 2VB, 3UU, 4LB, 5AO, 6RD, 7SW	10:56AM	2	32	1	1	1	-	-	1	1	Saturday	0	0	-	1	-	1	4	0	1	2	11:01AM	S17, 17, 27.8	E178, 59, 14	3218	225.26	2013-05-27
287	27/05/2013	L1	A2	18	2	Lomaloma	Lomaloma	Lomaloma	Emele Rabou	Lomaloma Village	11			Namasuki	6	1JV, 2JS, 3BN, 4IL, 5VW	4:19PM	1	25	1	1		-	-	1	1	Sunday	0	0	-	1	-	1	7	0	0	2	4:25PM	S17, 17, 22.19	E178, 59, 12.18	3218	193.08	2013-05-27
288	2013-05-16	L1	A2	18	2	Lomaloma	Lomaloma	Cicia	Luisa Mereseni Nuqarvuqa	Tarakua	4	0	0	Soneulu House, Tarakua	7	1KR, 2KV, 3SS, 4TL, 5SY, 6SS	9:55AM	1	46	1	1	1	-	-	1	1	2012-10-28	0	0	-	1	-	1	7, Anticipated yearly MDA	1	1	2	10:01AM	S17, 17, 22.5	E178, 59, 19.13
289	02/05/2013	M2	I1	19	2	Lakeba	Moala	Moala	SN Apisai Iowane	Cakova Village	1	0	0	Cakova Village	2	1SK, 2AR	6:30AM	2	38	1	1	1	-	-	1	1	27/10/2012	1	0	-	1	-	1	7	1	1	5	6:35AM	S18, 37, 40.8	E179, 52, 20.1	7192	143.84	2013-05-02		no idea
290	02/05/2013	M2	I1	19	2	Lakeba	Moala	Moala	SN Liku Bulabalavu	Maloku Village	2	0	0	Maloku Village	3	1JU, 2JG, 3SU	11:39AM	1	29	1	1	1	-	-	1	1	27/10/2012	1	1	-	1	-	1	7	0	1	5	11:42AM	S18, 34, 15.8	E179, 52, 10.0	7192	215.76	2013-05-02		no idea
291	02/05/2013	M2	I1	19	2	Lakeba	Moala	Moala	SN Liku Bulabalavu	Naroi Village	3	0	0	Naroi Village	4	1CL, 2TB, 3VB, 4JB	12:59PM	1	43	1	1	1	-	-	1	1	28/10/2012	1	0	-	1	-	1	4	1	1	2	1:01PM	S18, 33, 31.8	E179, 55, 56.1	7192	287.68	2013-05-02
292	02/05/2013	M2	I1	19	2	Lakeba	Moala	Moala	SN Liku Bulabalavu	Noavata Settlement	4	0	0	Noavata Settlement	6	1JK, 2JM, 3JB, 4SK, 5JL, 6SK	4:45PM	1	50	1	1	1	-	-	1	1	28/10/2012	1	0	-	1	-	1	4	0	1	5	4:48PM	S18, 36, 12.6	E179, 53, 55.1	7192	431.52	2013-05-02		no idea
293	03/05/2013	M2	I1	19	2	Lakeba	Lakeba	Dravuwalu	Brian Ravouvou	Uolu Village	5	0	0	Uolu Village	1	1Rt NT, 2VT, 3MD, 4KN, 5VB	3:44PM	1	73	1	1	1	-	-	1	1	28/10/2012	1	0	-	1	-	1	4	1	1	2	3:49PM	S18, 59, 53.3	E179, 53, 06.5	7192	71.92	2013-05-03
294	04/05/2013	M2	I1	19	2	Lakeba	matuku	Matuku	SN Yagen	Makutu Village	6	0	0	Makadru Village	3	1VG, 2NM, 3VT	8:23AM	1	66	1	1	1	-	-	1	1	28/10/2012	1	1	-	1	-	1	1	1	1		8:29AM	S19, 10, 24.3	E179, 44, 04.4	7192	215.76	2013-05-04
295	04/05/2013	M2	I1	19	2	Lakeba	Matuku	Matuku	SN Yagen	Lomati Village	7	0	0	Lomati Village	4	1PK, 2MV, 3CV, 4TV	8:53AM	2	48	1	1	1	-	-	1	0	28/10/2012	0	0	-	1	-	1	7	1	1	2	8:56AM	S19, 09, 52.5	E179, 45, 16.0	7192	287.68	2013-05-04
296	07/05/2013	M2	I1	19	2	Lakeba	Lakeba	Ogea	SN Inise Nayacalevu	Ogea Village	8	0	0	Ogea Village	9	1AM, 2EM, 3KT, 4MK, 5NL, 6VM, 7KS, 8TV, 9SR	4:22PM	2	57	1	1	1	-	-	1	1	27/10/2012	0	0	-	1	-	1	1	0	1	2	4:26PM	S19, 09, 38.5	E178, 24, 37.8	7192	647.28	2013-05-07
297	09/05/2013	M2	I1	19	2	Lakeba	Kabara	Naikeleyaga	Leba	Naikeleyaga Village	9	0	0	Naikeleyaga	2	1NQ, 2TS	12:07PM	2	45	1	1	1	-	-	1	0	26/10/2012	0	0	-	1	-	1	14	1	1	5	12:12PM	S18, 55, 04.0	E178, 56, 58.5	7192	143.84	2013-05-09		no idea
298	09/05/2013	M2	I1	19	2	Lakeba	Kabara	Udu	Leba	Udu	10	0	0	Udu Village	4	1Vk, 2GB, 3AK, 4JS	3:50PM	1	49	1	1	1	-	-	1	1	26/10/2012	1	0	-	1	-	1	4	1	1	2	3:54PM	S18, 59, 11.1	E178, 58, 43.6	7192	287.68	2013-05-09
299	10/05/2013	M2	I1	19	2	Lakeba	Kabara	Namuka	SN Ana Finau	Namuka Village	11	0	0	Namuka Village	2	1PK, 2SV	9:27AM	1	65	1	1	1	-	-	1	0	28/10/2012	0	0	-	0	-	1	1	0	1	5	9:31AM	S18, 51, 04.6	E178, 38, 01.1	7192	143.84	2013-05-10		no idea
300	10/05/2013	M2	I1	19	2	Lakeba	Kabara	Komo	SN Varsha Mani	Komo	12	0	0	Komo Village	8	1ST, 2LB, 3LM, 4UT, 5MS< 6LK, 7SK, 8SQ	3:51PM	2	51	1	1	1	-	-	1	1	28/10/2012	1	1	-	0	-	1	4	1	1	5	4:01PM	S18, 68, 33.3	E178, 63, 33.3	7192	575.36	2013-05-10		no idea
301	11/05/2013	M2	I1	19	2	Lakeba	Lakeba	Moce	SN Suille Suhippy	Korotolu	13	0	0	Korotolu Village	3	1AV, 2KB, 3VL	9:00AM	1	49	1	1	1	-	-	1	1	28/10/2012	0	0	-	1	-	1	4	0	0	5	9:04AM	S18, 40, 02.4	E178, 29, 55.6	7192	215.76	2013-05-11		no idea
302	12/05/2013	M2	I1	19	2	Lakeba	Lakeba	Oneata	SN Susana	Waiqoru	14	0	0	Waiqoru Village	5	1WV, 2NV, 3BJ, 4WV, 5JS	7:02AM	1	52	1	1	1	-	-	1	1	28/10/2012	0	0	-	1	-	1	7	1	1	2	7:06AM	S18, 26, 45.1	E178, 29, 15.7	7192	359.6	2013-05-12
303	12/05/2013	M2	I1	19	2	Lakeba	Lakeba	Vanuvatu	SN Alumita Gonerogo	Vanuavatu Village	15	0	0	Vanuavatu Village	4	1VY, 2VS, 3AV, 4VK	3:41PM	2	46	1	1	1	-	-	1	1	28/10/2012	1	1	-	1	-	1	7	1	1	2	3:50PM	S18, 21, 48.5	E179, 16, 44.4	7192	287.68	2013-05-12
304	2013-05-13	M2	I1	19	2	Lakeba	Lakeba	Nayau	SN Leilani Yabakidua	Liku Village	16	-	-	Liku Village	2	1GL, 2MS	9:30AM	1	56	1	1	1	-	-	1	1	2012-10-26	1	0	-	1	-	1	4	1	1	5	9:35AM	S17, 58, 00.0	E179, 03, 00.0
